# Supplementary material for: Mechanistic Insights into PFAS Rejection in Nanofiltration and Reverse Osmosis from Data-Driven Analysis
Source: Environ Sci Technol. 2026 Apr 30;60(18):13711–23. doi: 10.1021/acs.est.6c02287 (PMC13173650; doi:10.1021/acs.est.6c02287)
Supplement: Supplementary file 2 [file es6c02287_si_002.xlsx]

## Sheet: PFAS_literature_dataset_2b
ref_id	ref_year	ref_title	Rejection	Transmission	log(Transmission)	LOQ	pfas_feed_conc_µg/L	total_PFAS_feed_conc_µg/L	feed_type	pH	mix_single_pfas	comp_descrip	mon_cat_mM	di_cat_mM	tri_cat_mM	mon_an_mM	di_an	tri_an	doc_mg/L	ios_mM	PFAS	pfas_class	fn	mw_g/mol	logP	volume_Å3	pKa	tpsa_Å2	total_partial_charge	polarizability_Å3	dipole_debye	min_PA	max_PA	min_PR	max_PR	length	carbons	mem	mem_class	mem_source	mem_matl	pwp_LMH/bar	zp_mV	wca_º	ON	temp_ºC	flux_LMH	tmp_bar	mode
Abdikheibari, 2022	2022	Cross-linked boron nitride-piperazine amide thin film nanocomposite membranes for rejection and concentration of per- and poly-fluoroalkyl substances (PFAS)	0.633	0.367	-0.435334	1	100000	100000	Pure water		Single		0	0	0	0	0	0	0	0	PFBS_K	PFSA	sulfonic acid	338.188	-1.0387	166.41	-3.31	57.2	-0.311	13.17	1.64	31.39	50.95	3.42	5.13	4	4	XN45	NF	Commercial	polypiperazine amide	8.97		9			53.81	6
Abdikheibari, 2022	2022	Cross-linked boron nitride-piperazine amide thin film nanocomposite membranes for rejection and concentration of per- and poly-fluoroalkyl substances (PFAS)	0.935	0.065	-1.18709	1	100000	100000	Pure water		Single		0	0	0	0	0	0	0	0	PFBS_K	PFSA	sulfonic acid	338.188	-1.0387	166.41	-3.31	57.2	-0.311	13.17	1.64	31.39	50.95	3.42	5.13	4	4	PPA-BN_PWF	NF	Lab	polypiperazine amide	9.41	-34.85	25	0.965278		56.43	6
Abdikheibari, 2022	2022	Cross-linked boron nitride-piperazine amide thin film nanocomposite membranes for rejection and concentration of per- and poly-fluoroalkyl substances (PFAS)	0.9395	0.0605	-1.21824	1	100000	100000	Pure water		Single		0	0	0	0	0	0	0	0	PFBS_K	PFSA	sulfonic acid	338.188	-1.0387	166.41	-3.31	57.2	-0.311	13.17	1.64	31.39	50.95	3.42	5.13	4	4	PPA_PWF	NF	Lab	polypiperazine amide	5.08	-21.27	34	1.2605		30.48	6
Appleman et al, 2013	2013	Nanofiltration and granular activated carbon treatment of perfluoroalkyl acids	0.93	0.07	-1.1549	right	0.02	8	Pure water	6.7	Mixed	PFBA, PFPeA, PFHxA, PFOA, PFNA, PFDA, PFBS, PFOS (all 1 ug/L)	0	0	0	0	0	0	0	0	PFBA	PFCA	carboxylic acid	214.036	1.9039	124.96	0.37	37.3	-0.516	8.93	1.78	25.87	40.37	3.39	4.59	3	4	NF270	NF	Commercial	polyamide	8.51	-32.6	25.4	1.312	18	20	1.72
Appleman et al, 2013	2013	Nanofiltration and granular activated carbon treatment of perfluoroalkyl acids	0.93	0.07	-1.1549	right	0.02	8	Pure water	6.7	Mixed	PFBA, PFPeA, PFHxA, PFOA, PFNA, PFDA, PFBS, PFOS (all 1 ug/L)	0	0	0	0	0	0	0	0	PFBA	PFCA	carboxylic acid	214.036	1.9039	124.96	0.37	37.3	-0.516	8.93	1.78	25.87	40.37	3.39	4.59	3	4	NF270	NF	Commercial	polyamide	8.51	-32.6	25.4	1.312	18	28	3.44
Appleman et al, 2013	2013	Nanofiltration and granular activated carbon treatment of perfluoroalkyl acids	0.93	0.07	-1.1549	right	0.02	8	Pure water	6.7	Mixed	PFBA, PFPeA, PFHxA, PFOA, PFNA, PFDA, PFBS, PFOS (all 1 ug/L)	0	0	0	0	0	0	0	0	PFBA	PFCA	carboxylic acid	214.036	1.9039	124.96	0.37	37.3	-0.516	8.93	1.78	25.87	40.37	3.39	4.59	3	4	NF270	NF	Commercial	polyamide	8.51	-32.6	25.4	1.312	18	44	5.17
Appleman et al, 2013	2013	Nanofiltration and granular activated carbon treatment of perfluoroalkyl acids	0.93	0.07	-1.1549	right	0.02	8	Pure water	6.7	Mixed	PFBA, PFPeA, PFHxA, PFOA, PFNA, PFDA, PFBS, PFOS (all 1 ug/L)	0	0	0	0	0	0	0	0	PFBA	PFCA	carboxylic acid	214.036	1.9039	124.96	0.37	37.3	-0.516	8.93	1.78	25.87	40.37	3.39	4.59	3	4	NF270	NF	Commercial	polyamide	8.51	-32.6	25.4	1.312	18	70	8.62
Appleman et al, 2013	2013	Nanofiltration and granular activated carbon treatment of perfluoroalkyl acids	0.94	0.06	-1.22185	right	0.02	8	Lab	6.5	Mixed	PFBA, PFPeA, PFHxA, PFOA, PFNA, PFDA, PFBS, PFOS (all 1 ug/L)	4.94	1	0	4.87	1.75	0	2.5	10.405000000000001	PFBA	PFCA	carboxylic acid	214.036	1.9039	124.96	0.37	37.3	-0.516	8.93	1.78	25.87	40.37	3.39	4.59	3	4	NF270	NF	Commercial	polyamide	8.51	-32.6	25.4	1.312	18	33	4.83
Appleman et al, 2013	2013	Nanofiltration and granular activated carbon treatment of perfluoroalkyl acids	0.94	0.06	-1.22185	right	0.02	8	Lab	6.5	Mixed	PFBA, PFPeA, PFHxA, PFOA, PFNA, PFDA, PFBS, PFOS (all 1 ug/L)	4.94	1	0	4.87	1.75	0	2.5	10.405000000000001	PFBA	PFCA	carboxylic acid	214.036	1.9039	124.96	0.37	37.3	-0.516	8.93	1.78	25.87	40.37	3.39	4.59	3	4	NF270	NF	Commercial	polyamide	8.51	-32.6	25.4	1.312	18	50	6.62
Appleman et al, 2013	2013	Nanofiltration and granular activated carbon treatment of perfluoroalkyl acids	0.94	0.06	-1.22185	right	0.02	8	Lab	6.5	Mixed	PFBA, PFPeA, PFHxA, PFOA, PFNA, PFDA, PFBS, PFOS (all 1 ug/L)	4.94	1	0	4.87	1.75	0	2.5	10.405000000000001	PFBA	PFCA	carboxylic acid	214.036	1.9039	124.96	0.37	37.3	-0.516	8.93	1.78	25.87	40.37	3.39	4.59	3	4	NF270	NF	Commercial	polyamide	8.51	-32.6	25.4	1.312	18	59	7.58
Appleman et al, 2013	2013	Nanofiltration and granular activated carbon treatment of perfluoroalkyl acids	0.94	0.06	-1.22185	right	0.02	8	Lab	6.5	Mixed	PFBA, PFPeA, PFHxA, PFOA, PFNA, PFDA, PFBS, PFOS (all 1 ug/L)	4.94	1	0	4.87	1.75	0	2.5	10.405000000000001	PFBA	PFCA	carboxylic acid	214.036	1.9039	124.96	0.37	37.3	-0.516	8.93	1.78	25.87	40.37	3.39	4.59	3	4	NF270	NF	Commercial	polyamide	8.51	-32.6	25.4	1.312	18	75	9.65
Appleman et al, 2013	2013	Nanofiltration and granular activated carbon treatment of perfluoroalkyl acids	0.94	0.06	-1.22185	right	0.02	8	Lab	6.7	Mixed	PFBA, PFPeA, PFHxA, PFOA, PFNA, PFDA, PFBS, PFOS (all 1 ug/L)	4.94	0	0	3.87	1.75	0	0	7.905	PFBA	PFCA	carboxylic acid	214.036	1.9039	124.96	0.37	37.3	-0.516	8.93	1.78	25.87	40.37	3.39	4.59	3	4	NF270	NF	Commercial	polyamide	8.51	-32.6	25.4	1.312	18	17	1.72
Appleman et al, 2013	2013	Nanofiltration and granular activated carbon treatment of perfluoroalkyl acids	0.94	0.06	-1.22185	right	0.02	8	Lab	6.7	Mixed	PFBA, PFPeA, PFHxA, PFOA, PFNA, PFDA, PFBS, PFOS (all 1 ug/L)	4.94	0	0	3.87	1.75	0	0	7.905	PFBA	PFCA	carboxylic acid	214.036	1.9039	124.96	0.37	37.3	-0.516	8.93	1.78	25.87	40.37	3.39	4.59	3	4	NF270	NF	Commercial	polyamide	8.51	-32.6	25.4	1.312	18	33	3.44
Appleman et al, 2013	2013	Nanofiltration and granular activated carbon treatment of perfluoroalkyl acids	0.94	0.06	-1.22185	right	0.02	8	Lab	6.7	Mixed	PFBA, PFPeA, PFHxA, PFOA, PFNA, PFDA, PFBS, PFOS (all 1 ug/L)	4.94	0	0	3.87	1.75	0	0	7.905	PFBA	PFCA	carboxylic acid	214.036	1.9039	124.96	0.37	37.3	-0.516	8.93	1.78	25.87	40.37	3.39	4.59	3	4	NF270	NF	Commercial	polyamide	8.51	-32.6	25.4	1.312	18	50	5.17
Appleman et al, 2013	2013	Nanofiltration and granular activated carbon treatment of perfluoroalkyl acids	0.94	0.06	-1.22185	right	0.02	8	Lab	6.7	Mixed	PFBA, PFPeA, PFHxA, PFOA, PFNA, PFDA, PFBS, PFOS (all 1 ug/L)	4.94	0	0	3.87	1.75	0	0	7.905	PFBA	PFCA	carboxylic acid	214.036	1.9039	124.96	0.37	37.3	-0.516	8.93	1.78	25.87	40.37	3.39	4.59	3	4	NF270	NF	Commercial	polyamide	8.51	-32.6	25.4	1.312	18	75	8.62
Appleman et al, 2013	2013	Nanofiltration and granular activated carbon treatment of perfluoroalkyl acids	0.94	0.06	-1.22185	right	0.02	8	Pure water	6.7	Mixed	PFBA, PFPeA, PFHxA, PFOA, PFNA, PFDA, PFBS, PFOS (all 1 ug/L)	0	0	0	0	0	0	0	0	PFBA	PFCA	carboxylic acid	214.036	1.9039	124.96	0.37	37.3	-0.516	8.93	1.78	25.87	40.37	3.39	4.59	3	4	NF270	NF	Commercial	polyamide	8.51	-32.6	25.4	1.312	18	59	6.89
Appleman et al, 2013	2013	Nanofiltration and granular activated carbon treatment of perfluoroalkyl acids	0.95	0.050000000000000044	-1.30103	right	0.02	8	Lab	6.5	Mixed	PFBA, PFPeA, PFHxA, PFOA, PFNA, PFDA, PFBS, PFOS (all 1 ug/L)	4.94	1	0	4.87	1.75	0	2.5	10.405000000000001	PFHxA	PFCA	carboxylic acid	314.05	3.1745	179.33	0.32	37.3	-0.516	12.76	1.91	31.39	52.15	3.53	5.26	5	6	NF270	NF	Commercial	polyamide	8.51	-32.6	25.4	1.312	18	17	2.76
Appleman et al, 2013	2013	Nanofiltration and granular activated carbon treatment of perfluoroalkyl acids	0.95	0.050000000000000044	-1.30103	right	0.02	8	Lab	6.5	Mixed	PFBA, PFPeA, PFHxA, PFOA, PFNA, PFDA, PFBS, PFOS (all 1 ug/L)	4.94	1	0	4.87	1.75	0	2.5	10.405000000000001	PFHxA	PFCA	carboxylic acid	314.05	3.1745	179.33	0.32	37.3	-0.516	12.76	1.91	31.39	52.15	3.53	5.26	5	6	NF270	NF	Commercial	polyamide	8.51	-32.6	25.4	1.312	18	33	4.83
Appleman et al, 2013	2013	Nanofiltration and granular activated carbon treatment of perfluoroalkyl acids	0.95	0.050000000000000044	-1.30103	right	0.02	8	Lab	6.5	Mixed	PFBA, PFPeA, PFHxA, PFOA, PFNA, PFDA, PFBS, PFOS (all 1 ug/L)	4.94	1	0	4.87	1.75	0	2.5	10.405000000000001	PFHxA	PFCA	carboxylic acid	314.05	3.1745	179.33	0.32	37.3	-0.516	12.76	1.91	31.39	52.15	3.53	5.26	5	6	NF270	NF	Commercial	polyamide	8.51	-32.6	25.4	1.312	18	50	6.62
Appleman et al, 2013	2013	Nanofiltration and granular activated carbon treatment of perfluoroalkyl acids	0.95	0.050000000000000044	-1.30103	right	0.02	8	Lab	6.5	Mixed	PFBA, PFPeA, PFHxA, PFOA, PFNA, PFDA, PFBS, PFOS (all 1 ug/L)	4.94	1	0	4.87	1.75	0	2.5	10.405000000000001	PFHxA	PFCA	carboxylic acid	314.05	3.1745	179.33	0.32	37.3	-0.516	12.76	1.91	31.39	52.15	3.53	5.26	5	6	NF270	NF	Commercial	polyamide	8.51	-32.6	25.4	1.312	18	59	7.58
Appleman et al, 2013	2013	Nanofiltration and granular activated carbon treatment of perfluoroalkyl acids	0.95	0.050000000000000044	-1.30103	right	0.02	8	Lab	6.5	Mixed	PFBA, PFPeA, PFHxA, PFOA, PFNA, PFDA, PFBS, PFOS (all 1 ug/L)	4.94	1	0	4.87	1.75	0	2.5	10.405000000000001	PFHxA	PFCA	carboxylic acid	314.05	3.1745	179.33	0.32	37.3	-0.516	12.76	1.91	31.39	52.15	3.53	5.26	5	6	NF270	NF	Commercial	polyamide	8.51	-32.6	25.4	1.312	18	75	9.65
Appleman et al, 2013	2013	Nanofiltration and granular activated carbon treatment of perfluoroalkyl acids	0.95	0.050000000000000044	-1.30103	right	0.02	8	Lab	6.5	Mixed	PFBA, PFPeA, PFHxA, PFOA, PFNA, PFDA, PFBS, PFOS (all 1 ug/L)	4.94	1	0	4.87	1.75	0	2.5	10.405000000000001	PFBA	PFCA	carboxylic acid	214.036	1.9039	124.96	0.37	37.3	-0.516	8.93	1.78	25.87	40.37	3.39	4.59	3	4	NF270	NF	Commercial	polyamide	8.51	-32.6	25.4	1.312	18	17	2.76
Appleman et al, 2013	2013	Nanofiltration and granular activated carbon treatment of perfluoroalkyl acids	0.95	0.050000000000000044	-1.30103	right	0.02	8	Lab	6.7	Mixed	PFBA, PFPeA, PFHxA, PFOA, PFNA, PFDA, PFBS, PFOS (all 1 ug/L)	4.94	0	0	3.87	1.75	0	0	7.905	PFHxA	PFCA	carboxylic acid	314.05	3.1745	179.33	0.32	37.3	-0.516	12.76	1.91	31.39	52.15	3.53	5.26	5	6	NF270	NF	Commercial	polyamide	8.51	-32.6	25.4	1.312	18	17	1.72
Appleman et al, 2013	2013	Nanofiltration and granular activated carbon treatment of perfluoroalkyl acids	0.95	0.050000000000000044	-1.30103	right	0.02	8	Lab	6.7	Mixed	PFBA, PFPeA, PFHxA, PFOA, PFNA, PFDA, PFBS, PFOS (all 1 ug/L)	4.94	0	0	3.87	1.75	0	0	7.905	PFHxA	PFCA	carboxylic acid	314.05	3.1745	179.33	0.32	37.3	-0.516	12.76	1.91	31.39	52.15	3.53	5.26	5	6	NF270	NF	Commercial	polyamide	8.51	-32.6	25.4	1.312	18	33	3.44
Appleman et al, 2013	2013	Nanofiltration and granular activated carbon treatment of perfluoroalkyl acids	0.95	0.050000000000000044	-1.30103	right	0.02	8	Lab	6.7	Mixed	PFBA, PFPeA, PFHxA, PFOA, PFNA, PFDA, PFBS, PFOS (all 1 ug/L)	4.94	0	0	3.87	1.75	0	0	7.905	PFHxA	PFCA	carboxylic acid	314.05	3.1745	179.33	0.32	37.3	-0.516	12.76	1.91	31.39	52.15	3.53	5.26	5	6	NF270	NF	Commercial	polyamide	8.51	-32.6	25.4	1.312	18	50	5.17
Appleman et al, 2013	2013	Nanofiltration and granular activated carbon treatment of perfluoroalkyl acids	0.95	0.050000000000000044	-1.30103	right	0.02	8	Lab	6.7	Mixed	PFBA, PFPeA, PFHxA, PFOA, PFNA, PFDA, PFBS, PFOS (all 1 ug/L)	4.94	0	0	3.87	1.75	0	0	7.905	PFHxA	PFCA	carboxylic acid	314.05	3.1745	179.33	0.32	37.3	-0.516	12.76	1.91	31.39	52.15	3.53	5.26	5	6	NF270	NF	Commercial	polyamide	8.51	-32.6	25.4	1.312	18	59	6.89
Appleman et al, 2013	2013	Nanofiltration and granular activated carbon treatment of perfluoroalkyl acids	0.95	0.050000000000000044	-1.30103	right	0.02	8	Lab	6.7	Mixed	PFBA, PFPeA, PFHxA, PFOA, PFNA, PFDA, PFBS, PFOS (all 1 ug/L)	4.94	0	0	3.87	1.75	0	0	7.905	PFHxA	PFCA	carboxylic acid	314.05	3.1745	179.33	0.32	37.3	-0.516	12.76	1.91	31.39	52.15	3.53	5.26	5	6	NF270	NF	Commercial	polyamide	8.51	-32.6	25.4	1.312	18	75	8.62
Appleman et al, 2013	2013	Nanofiltration and granular activated carbon treatment of perfluoroalkyl acids	0.95	0.050000000000000044	-1.30103	right	0.02	8	Lab	6.7	Mixed	PFBA, PFPeA, PFHxA, PFOA, PFNA, PFDA, PFBS, PFOS (all 1 ug/L)	4.94	0	0	3.87	1.75	0	0	7.905	PFBA	PFCA	carboxylic acid	214.036	1.9039	124.96	0.37	37.3	-0.516	8.93	1.78	25.87	40.37	3.39	4.59	3	4	NF270	NF	Commercial	polyamide	8.51	-32.6	25.4	1.312	18	59	6.89
Appleman et al, 2013	2013	Nanofiltration and granular activated carbon treatment of perfluoroalkyl acids	0.95	0.050000000000000044	-1.30103	right	0.02	8	Pure water	6.7	Mixed	PFBA, PFPeA, PFHxA, PFOA, PFNA, PFDA, PFBS, PFOS (all 1 ug/L)	0	0	0	0	0	0	0	0	PFHxA	PFCA	carboxylic acid	314.05	3.1745	179.33	0.32	37.3	-0.516	12.76	1.91	31.39	52.15	3.53	5.26	5	6	NF270	NF	Commercial	polyamide	8.51	-32.6	25.4	1.312	18	20	1.72
Appleman et al, 2013	2013	Nanofiltration and granular activated carbon treatment of perfluoroalkyl acids	0.95	0.050000000000000044	-1.30103	right	0.02	8	Pure water	6.7	Mixed	PFBA, PFPeA, PFHxA, PFOA, PFNA, PFDA, PFBS, PFOS (all 1 ug/L)	0	0	0	0	0	0	0	0	PFHxA	PFCA	carboxylic acid	314.05	3.1745	179.33	0.32	37.3	-0.516	12.76	1.91	31.39	52.15	3.53	5.26	5	6	NF270	NF	Commercial	polyamide	8.51	-32.6	25.4	1.312	18	28	3.44
Appleman et al, 2013	2013	Nanofiltration and granular activated carbon treatment of perfluoroalkyl acids	0.95	0.050000000000000044	-1.30103	right	0.02	8	Pure water	6.7	Mixed	PFBA, PFPeA, PFHxA, PFOA, PFNA, PFDA, PFBS, PFOS (all 1 ug/L)	0	0	0	0	0	0	0	0	PFHxA	PFCA	carboxylic acid	314.05	3.1745	179.33	0.32	37.3	-0.516	12.76	1.91	31.39	52.15	3.53	5.26	5	6	NF270	NF	Commercial	polyamide	8.51	-32.6	25.4	1.312	18	44	5.17
Appleman et al, 2013	2013	Nanofiltration and granular activated carbon treatment of perfluoroalkyl acids	0.95	0.050000000000000044	-1.30103	right	0.02	8	Pure water	6.7	Mixed	PFBA, PFPeA, PFHxA, PFOA, PFNA, PFDA, PFBS, PFOS (all 1 ug/L)	0	0	0	0	0	0	0	0	PFHxA	PFCA	carboxylic acid	314.05	3.1745	179.33	0.32	37.3	-0.516	12.76	1.91	31.39	52.15	3.53	5.26	5	6	NF270	NF	Commercial	polyamide	8.51	-32.6	25.4	1.312	18	59	6.89
Appleman et al, 2013	2013	Nanofiltration and granular activated carbon treatment of perfluoroalkyl acids	0.95	0.050000000000000044	-1.30103	right	0.02	8	Pure water	6.7	Mixed	PFBA, PFPeA, PFHxA, PFOA, PFNA, PFDA, PFBS, PFOS (all 1 ug/L)	0	0	0	0	0	0	0	0	PFHxA	PFCA	carboxylic acid	314.05	3.1745	179.33	0.32	37.3	-0.516	12.76	1.91	31.39	52.15	3.53	5.26	5	6	NF270	NF	Commercial	polyamide	8.51	-32.6	25.4	1.312	18	70	8.62
Appleman et al, 2013	2013	Nanofiltration and granular activated carbon treatment of perfluoroalkyl acids	0.95	0.050000000000000044	-1.30103	1	0.02	8	Pure water	6.7	Mixed	PFBA, PFPeA, PFHxA, PFOA, PFNA, PFDA, PFBS, PFOS (all 1 ug/L)	0	0	0	0	0	0	0	0	PFBS	PFSA	sulfonic acid	300.098	2.2999	168.82	-3.31	54.37	-0.311	13.17	1.64	31.3	50.5	3.38	5.16	4	4	NF270	NF	Commercial	polyamide	8.51	-32.6	25.4	1.312	18	70	8.62
Appleman et al, 2013	2013	Nanofiltration and granular activated carbon treatment of perfluoroalkyl acids	0.95	0.050000000000000044	-1.30103	right	0.02	8	Pure water	6.7	Mixed	PFBA, PFPeA, PFHxA, PFOA, PFNA, PFDA, PFBS, PFOS (all 1 ug/L)	0	0	0	0	0	0	0	0	PFOA	PFCA	sulfonic acid	414.064	4.4451	233.54	0.3	37.3	-0.516	16.6	1.89	36.44	64.74	3.97	6.13	8	8	NF270	NF	Commercial	polyamide	8.51	-32.6	25.4	1.312	18	44	5.17
Appleman et al, 2013	2013	Nanofiltration and granular activated carbon treatment of perfluoroalkyl acids	0.96	0.040000000000000036	-1.39794	right	0.02	8	Lab	6.5	Mixed	PFBA, PFPeA, PFHxA, PFOA, PFNA, PFDA, PFBS, PFOS (all 1 ug/L)	4.94	1	0	4.87	1.75	0	2.5	10.405000000000001	PFDA	PFCA	carboxylic acid	514.078	5.7157	287.97	0.4	37.3	-0.516	20.43	1.8	46.61	78.89	4.85	7.21	9	10	NF270	NF	Commercial	polyamide	8.51	-32.6	25.4	1.312	18	50	6.62
Appleman et al, 2013	2013	Nanofiltration and granular activated carbon treatment of perfluoroalkyl acids	0.96	0.040000000000000036	-1.39794	1	0.02	8	Pure water	6.7	Mixed	PFBA, PFPeA, PFHxA, PFOA, PFNA, PFDA, PFBS, PFOS (all 1 ug/L)	0	0	0	0	0	0	0	0	PFBS	PFSA	sulfonic acid	300.098	2.2999	168.82	-3.31	54.37	-0.311	13.17	1.64	31.3	50.5	3.38	5.16	4	4	NF270	NF	Commercial	polyamide	8.51	-32.6	25.4	1.312	18	44	5.17
Appleman et al, 2013	2013	Nanofiltration and granular activated carbon treatment of perfluoroalkyl acids	0.96	0.040000000000000036	-1.39794	1	0.02	8	Pure water	6.7	Mixed	PFBA, PFPeA, PFHxA, PFOA, PFNA, PFDA, PFBS, PFOS (all 1 ug/L)	0	0	0	0	0	0	0	0	PFBS	PFSA	sulfonic acid	300.098	2.2999	168.82	-3.31	54.37	-0.311	13.17	1.64	31.3	50.5	3.38	5.16	4	4	NF270	NF	Commercial	polyamide	8.51	-32.6	25.4	1.312	18	59	6.89
Appleman et al, 2013	2013	Nanofiltration and granular activated carbon treatment of perfluoroalkyl acids	0.96	0.040000000000000036	-1.39794	right	0.02	8	Pure water	6.7	Mixed	PFBA, PFPeA, PFHxA, PFOA, PFNA, PFDA, PFBS, PFOS (all 1 ug/L)	0	0	0	0	0	0	0	0	PFHxS	PFSA	sulfonic acid	400.112	3.5705	223.18	-3.31	54.37	-0.311	16.99	1.71	31.23	63.42	3.41	6.17	6	6	NF270	NF	Commercial	polyamide	8.51	-32.6	25.4	1.312	18	59	6.89
Appleman et al, 2013	2013	Nanofiltration and granular activated carbon treatment of perfluoroalkyl acids	0.96	0.040000000000000036	-1.39794	right	0.02	8	Pure water	6.7	Mixed	PFBA, PFPeA, PFHxA, PFOA, PFNA, PFDA, PFBS, PFOS (all 1 ug/L)	0	0	0	0	0	0	0	0	PFHxS	PFSA	sulfonic acid	400.112	3.5705	223.18	-3.31	54.37	-0.311	16.99	1.71	31.23	63.42	3.41	6.17	6	6	NF270	NF	Commercial	polyamide	8.51	-32.6	25.4	1.312	18	70	8.62
Appleman et al, 2013	2013	Nanofiltration and granular activated carbon treatment of perfluoroalkyl acids	0.97	0.030000000000000027	-1.52288	right	0.02	8	Lab	6.5	Mixed	PFBA, PFPeA, PFHxA, PFOA, PFNA, PFDA, PFBS, PFOS (all 1 ug/L)	4.94	1	0	4.87	1.75	0	2.5	10.405000000000001	PFPeA	PFCA	carboxylic acid	264.043	2.5392	152.18	0.34	37.3	-0.516	10.85	1.85	29.45	44.26	3.34	4.63	4	5	NF270	NF	Commercial	polyamide	8.51	-32.6	25.4	1.312	18	17	2.76
Appleman et al, 2013	2013	Nanofiltration and granular activated carbon treatment of perfluoroalkyl acids	0.97	0.030000000000000027	-1.52288	right	0.02	8	Lab	6.5	Mixed	PFBA, PFPeA, PFHxA, PFOA, PFNA, PFDA, PFBS, PFOS (all 1 ug/L)	4.94	1	0	4.87	1.75	0	2.5	10.405000000000001	PFPeA	PFCA	carboxylic acid	264.043	2.5392	152.18	0.34	37.3	-0.516	10.85	1.85	29.45	44.26	3.34	4.63	4	5	NF270	NF	Commercial	polyamide	8.51	-32.6	25.4	1.312	18	33	4.83
Appleman et al, 2013	2013	Nanofiltration and granular activated carbon treatment of perfluoroalkyl acids	0.97	0.030000000000000027	-1.52288	right	0.02	8	Lab	6.5	Mixed	PFBA, PFPeA, PFHxA, PFOA, PFNA, PFDA, PFBS, PFOS (all 1 ug/L)	4.94	1	0	4.87	1.75	0	2.5	10.405000000000001	PFPeA	PFCA	carboxylic acid	264.043	2.5392	152.18	0.34	37.3	-0.516	10.85	1.85	29.45	44.26	3.34	4.63	4	5	NF270	NF	Commercial	polyamide	8.51	-32.6	25.4	1.312	18	50	6.62
Appleman et al, 2013	2013	Nanofiltration and granular activated carbon treatment of perfluoroalkyl acids	0.97	0.030000000000000027	-1.52288	right	0.02	8	Lab	6.5	Mixed	PFBA, PFPeA, PFHxA, PFOA, PFNA, PFDA, PFBS, PFOS (all 1 ug/L)	4.94	1	0	4.87	1.75	0	2.5	10.405000000000001	PFPeA	PFCA	carboxylic acid	264.043	2.5392	152.18	0.34	37.3	-0.516	10.85	1.85	29.45	44.26	3.34	4.63	4	5	NF270	NF	Commercial	polyamide	8.51	-32.6	25.4	1.312	18	59	7.58
Appleman et al, 2013	2013	Nanofiltration and granular activated carbon treatment of perfluoroalkyl acids	0.97	0.030000000000000027	-1.52288	right	0.02	8	Lab	6.5	Mixed	PFBA, PFPeA, PFHxA, PFOA, PFNA, PFDA, PFBS, PFOS (all 1 ug/L)	4.94	1	0	4.87	1.75	0	2.5	10.405000000000001	PFPeA	PFCA	carboxylic acid	264.043	2.5392	152.18	0.34	37.3	-0.516	10.85	1.85	29.45	44.26	3.34	4.63	4	5	NF270	NF	Commercial	polyamide	8.51	-32.6	25.4	1.312	18	75	9.65
Appleman et al, 2013	2013	Nanofiltration and granular activated carbon treatment of perfluoroalkyl acids	0.97	0.030000000000000027	-1.52288	right	0.02	8	Lab	6.5	Mixed	PFBA, PFPeA, PFHxA, PFOA, PFNA, PFDA, PFBS, PFOS (all 1 ug/L)	4.94	1	0	4.87	1.75	0	2.5	10.405000000000001	PFNA	PFCA	carboxylic acid	464.071	5.0804	260.77	0.29	37.3	-0.516	18.51	1.78	38.53	71.54	3.96	6.85	8	9	NF270	NF	Commercial	polyamide	8.51	-32.6	25.4	1.312	18	33	4.83
Appleman et al, 2013	2013	Nanofiltration and granular activated carbon treatment of perfluoroalkyl acids	0.97	0.030000000000000027	-1.52288	right	0.02	8	Lab	6.5	Mixed	PFBA, PFPeA, PFHxA, PFOA, PFNA, PFDA, PFBS, PFOS (all 1 ug/L)	4.94	1	0	4.87	1.75	0	2.5	10.405000000000001	PFNA	PFCA	carboxylic acid	464.071	5.0804	260.77	0.29	37.3	-0.516	18.51	1.78	38.53	71.54	3.96	6.85	8	9	NF270	NF	Commercial	polyamide	8.51	-32.6	25.4	1.312	18	50	6.62
Appleman et al, 2013	2013	Nanofiltration and granular activated carbon treatment of perfluoroalkyl acids	0.97	0.030000000000000027	-1.52288	right	0.02	8	Lab	6.5	Mixed	PFBA, PFPeA, PFHxA, PFOA, PFNA, PFDA, PFBS, PFOS (all 1 ug/L)	4.94	1	0	4.87	1.75	0	2.5	10.405000000000001	PFDA	PFCA	carboxylic acid	514.078	5.7157	287.97	0.4	37.3	-0.516	20.43	1.8	46.61	78.89	4.85	7.21	9	10	NF270	NF	Commercial	polyamide	8.51	-32.6	25.4	1.312	18	17	2.76
Appleman et al, 2013	2013	Nanofiltration and granular activated carbon treatment of perfluoroalkyl acids	0.97	0.030000000000000027	-1.52288	right	0.02	8	Lab	6.5	Mixed	PFBA, PFPeA, PFHxA, PFOA, PFNA, PFDA, PFBS, PFOS (all 1 ug/L)	4.94	1	0	4.87	1.75	0	2.5	10.405000000000001	PFDA	PFCA	carboxylic acid	514.078	5.7157	287.97	0.4	37.3	-0.516	20.43	1.8	46.61	78.89	4.85	7.21	9	10	NF270	NF	Commercial	polyamide	8.51	-32.6	25.4	1.312	18	33	4.83
Appleman et al, 2013	2013	Nanofiltration and granular activated carbon treatment of perfluoroalkyl acids	0.97	0.030000000000000027	-1.52288	right	0.02	8	Lab	6.5	Mixed	PFBA, PFPeA, PFHxA, PFOA, PFNA, PFDA, PFBS, PFOS (all 1 ug/L)	4.94	1	0	4.87	1.75	0	2.5	10.405000000000001	PFDA	PFCA	carboxylic acid	514.078	5.7157	287.97	0.4	37.3	-0.516	20.43	1.8	46.61	78.89	4.85	7.21	9	10	NF270	NF	Commercial	polyamide	8.51	-32.6	25.4	1.312	18	59	7.58
Appleman et al, 2013	2013	Nanofiltration and granular activated carbon treatment of perfluoroalkyl acids	0.97	0.030000000000000027	-1.52288	right	0.02	8	Lab	6.5	Mixed	PFBA, PFPeA, PFHxA, PFOA, PFNA, PFDA, PFBS, PFOS (all 1 ug/L)	4.94	1	0	4.87	1.75	0	2.5	10.405000000000001	PFDA	PFCA	carboxylic acid	514.078	5.7157	287.97	0.4	37.3	-0.516	20.43	1.8	46.61	78.89	4.85	7.21	9	10	NF270	NF	Commercial	polyamide	8.51	-32.6	25.4	1.312	18	75	9.65
Appleman et al, 2013	2013	Nanofiltration and granular activated carbon treatment of perfluoroalkyl acids	0.97	0.030000000000000027	-1.52288	right	0.02	8	Lab	6.5	Mixed	PFBA, PFPeA, PFHxA, PFOA, PFNA, PFDA, PFBS, PFOS (all 1 ug/L)	4.94	1	0	4.87	1.75	0	2.5	10.405000000000001	PFOA	PFCA	sulfonic acid	414.064	4.4451	233.54	0.3	37.3	-0.516	16.6	1.89	36.44	64.74	3.97	6.13	8	8	NF270	NF	Commercial	polyamide	8.51	-32.6	25.4	1.312	18	17	2.76
Appleman et al, 2013	2013	Nanofiltration and granular activated carbon treatment of perfluoroalkyl acids	0.97	0.030000000000000027	-1.52288	right	0.02	8	Lab	6.5	Mixed	PFBA, PFPeA, PFHxA, PFOA, PFNA, PFDA, PFBS, PFOS (all 1 ug/L)	4.94	1	0	4.87	1.75	0	2.5	10.405000000000001	PFOA	PFCA	sulfonic acid	414.064	4.4451	233.54	0.3	37.3	-0.516	16.6	1.89	36.44	64.74	3.97	6.13	8	8	NF270	NF	Commercial	polyamide	8.51	-32.6	25.4	1.312	18	33	4.83
Appleman et al, 2013	2013	Nanofiltration and granular activated carbon treatment of perfluoroalkyl acids	0.97	0.030000000000000027	-1.52288	right	0.02	8	Lab	6.5	Mixed	PFBA, PFPeA, PFHxA, PFOA, PFNA, PFDA, PFBS, PFOS (all 1 ug/L)	4.94	1	0	4.87	1.75	0	2.5	10.405000000000001	PFOA	PFCA	sulfonic acid	414.064	4.4451	233.54	0.3	37.3	-0.516	16.6	1.89	36.44	64.74	3.97	6.13	8	8	NF270	NF	Commercial	polyamide	8.51	-32.6	25.4	1.312	18	50	6.62
Appleman et al, 2013	2013	Nanofiltration and granular activated carbon treatment of perfluoroalkyl acids	0.97	0.030000000000000027	-1.52288	right	0.02	8	Lab	6.5	Mixed	PFBA, PFPeA, PFHxA, PFOA, PFNA, PFDA, PFBS, PFOS (all 1 ug/L)	4.94	1	0	4.87	1.75	0	2.5	10.405000000000001	PFOA	PFCA	sulfonic acid	414.064	4.4451	233.54	0.3	37.3	-0.516	16.6	1.89	36.44	64.74	3.97	6.13	8	8	NF270	NF	Commercial	polyamide	8.51	-32.6	25.4	1.312	18	59	7.58
Appleman et al, 2013	2013	Nanofiltration and granular activated carbon treatment of perfluoroalkyl acids	0.97	0.030000000000000027	-1.52288	right	0.02	8	Lab	6.5	Mixed	PFBA, PFPeA, PFHxA, PFOA, PFNA, PFDA, PFBS, PFOS (all 1 ug/L)	4.94	1	0	4.87	1.75	0	2.5	10.405000000000001	PFOA	PFCA	sulfonic acid	414.064	4.4451	233.54	0.3	37.3	-0.516	16.6	1.89	36.44	64.74	3.97	6.13	8	8	NF270	NF	Commercial	polyamide	8.51	-32.6	25.4	1.312	18	75	9.65
Appleman et al, 2013	2013	Nanofiltration and granular activated carbon treatment of perfluoroalkyl acids	0.97	0.030000000000000027	-1.52288	right	0.02	8	Lab	6.7	Mixed	PFBA, PFPeA, PFHxA, PFOA, PFNA, PFDA, PFBS, PFOS (all 1 ug/L)	4.94	0	0	3.87	1.75	0	0	7.905	PFPeA	PFCA	carboxylic acid	264.043	2.5392	152.18	0.34	37.3	-0.516	10.85	1.85	29.45	44.26	3.34	4.63	4	5	NF270	NF	Commercial	polyamide	8.51	-32.6	25.4	1.312	18	17	1.72
Appleman et al, 2013	2013	Nanofiltration and granular activated carbon treatment of perfluoroalkyl acids	0.97	0.030000000000000027	-1.52288	right	0.02	8	Lab	6.7	Mixed	PFBA, PFPeA, PFHxA, PFOA, PFNA, PFDA, PFBS, PFOS (all 1 ug/L)	4.94	0	0	3.87	1.75	0	0	7.905	PFPeA	PFCA	carboxylic acid	264.043	2.5392	152.18	0.34	37.3	-0.516	10.85	1.85	29.45	44.26	3.34	4.63	4	5	NF270	NF	Commercial	polyamide	8.51	-32.6	25.4	1.312	18	33	3.44
Appleman et al, 2013	2013	Nanofiltration and granular activated carbon treatment of perfluoroalkyl acids	0.97	0.030000000000000027	-1.52288	right	0.02	8	Lab	6.7	Mixed	PFBA, PFPeA, PFHxA, PFOA, PFNA, PFDA, PFBS, PFOS (all 1 ug/L)	4.94	0	0	3.87	1.75	0	0	7.905	PFPeA	PFCA	carboxylic acid	264.043	2.5392	152.18	0.34	37.3	-0.516	10.85	1.85	29.45	44.26	3.34	4.63	4	5	NF270	NF	Commercial	polyamide	8.51	-32.6	25.4	1.312	18	50	5.17
Appleman et al, 2013	2013	Nanofiltration and granular activated carbon treatment of perfluoroalkyl acids	0.97	0.030000000000000027	-1.52288	right	0.02	8	Lab	6.7	Mixed	PFBA, PFPeA, PFHxA, PFOA, PFNA, PFDA, PFBS, PFOS (all 1 ug/L)	4.94	0	0	3.87	1.75	0	0	7.905	PFPeA	PFCA	carboxylic acid	264.043	2.5392	152.18	0.34	37.3	-0.516	10.85	1.85	29.45	44.26	3.34	4.63	4	5	NF270	NF	Commercial	polyamide	8.51	-32.6	25.4	1.312	18	59	6.89
Appleman et al, 2013	2013	Nanofiltration and granular activated carbon treatment of perfluoroalkyl acids	0.97	0.030000000000000027	-1.52288	right	0.02	8	Lab	6.7	Mixed	PFBA, PFPeA, PFHxA, PFOA, PFNA, PFDA, PFBS, PFOS (all 1 ug/L)	4.94	0	0	3.87	1.75	0	0	7.905	PFPeA	PFCA	carboxylic acid	264.043	2.5392	152.18	0.34	37.3	-0.516	10.85	1.85	29.45	44.26	3.34	4.63	4	5	NF270	NF	Commercial	polyamide	8.51	-32.6	25.4	1.312	18	75	8.62
Appleman et al, 2013	2013	Nanofiltration and granular activated carbon treatment of perfluoroalkyl acids	0.97	0.030000000000000027	-1.52288	right	0.02	8	Lab	6.7	Mixed	PFBA, PFPeA, PFHxA, PFOA, PFNA, PFDA, PFBS, PFOS (all 1 ug/L)	4.94	0	0	3.87	1.75	0	0	7.905	PFNA	PFCA	carboxylic acid	464.071	5.0804	260.77	0.29	37.3	-0.516	18.51	1.78	38.53	71.54	3.96	6.85	8	9	NF270	NF	Commercial	polyamide	8.51	-32.6	25.4	1.312	18	33	3.44
Appleman et al, 2013	2013	Nanofiltration and granular activated carbon treatment of perfluoroalkyl acids	0.97	0.030000000000000027	-1.52288	right	0.02	8	Lab	6.7	Mixed	PFBA, PFPeA, PFHxA, PFOA, PFNA, PFDA, PFBS, PFOS (all 1 ug/L)	4.94	0	0	3.87	1.75	0	0	7.905	PFDA	PFCA	carboxylic acid	514.078	5.7157	287.97	0.4	37.3	-0.516	20.43	1.8	46.61	78.89	4.85	7.21	9	10	NF270	NF	Commercial	polyamide	8.51	-32.6	25.4	1.312	18	17	1.72
Appleman et al, 2013	2013	Nanofiltration and granular activated carbon treatment of perfluoroalkyl acids	0.97	0.030000000000000027	-1.52288	right	0.02	8	Lab	6.7	Mixed	PFBA, PFPeA, PFHxA, PFOA, PFNA, PFDA, PFBS, PFOS (all 1 ug/L)	4.94	0	0	3.87	1.75	0	0	7.905	PFDA	PFCA	carboxylic acid	514.078	5.7157	287.97	0.4	37.3	-0.516	20.43	1.8	46.61	78.89	4.85	7.21	9	10	NF270	NF	Commercial	polyamide	8.51	-32.6	25.4	1.312	18	33	3.44
Appleman et al, 2013	2013	Nanofiltration and granular activated carbon treatment of perfluoroalkyl acids	0.97	0.030000000000000027	-1.52288	right	0.02	8	Lab	6.7	Mixed	PFBA, PFPeA, PFHxA, PFOA, PFNA, PFDA, PFBS, PFOS (all 1 ug/L)	4.94	0	0	3.87	1.75	0	0	7.905	PFDA	PFCA	carboxylic acid	514.078	5.7157	287.97	0.4	37.3	-0.516	20.43	1.8	46.61	78.89	4.85	7.21	9	10	NF270	NF	Commercial	polyamide	8.51	-32.6	25.4	1.312	18	50	5.17
Appleman et al, 2013	2013	Nanofiltration and granular activated carbon treatment of perfluoroalkyl acids	0.97	0.030000000000000027	-1.52288	right	0.02	8	Lab	6.7	Mixed	PFBA, PFPeA, PFHxA, PFOA, PFNA, PFDA, PFBS, PFOS (all 1 ug/L)	4.94	0	0	3.87	1.75	0	0	7.905	PFDA	PFCA	carboxylic acid	514.078	5.7157	287.97	0.4	37.3	-0.516	20.43	1.8	46.61	78.89	4.85	7.21	9	10	NF270	NF	Commercial	polyamide	8.51	-32.6	25.4	1.312	18	59	6.89
Appleman et al, 2013	2013	Nanofiltration and granular activated carbon treatment of perfluoroalkyl acids	0.97	0.030000000000000027	-1.52288	right	0.02	8	Lab	6.7	Mixed	PFBA, PFPeA, PFHxA, PFOA, PFNA, PFDA, PFBS, PFOS (all 1 ug/L)	4.94	0	0	3.87	1.75	0	0	7.905	PFDA	PFCA	carboxylic acid	514.078	5.7157	287.97	0.4	37.3	-0.516	20.43	1.8	46.61	78.89	4.85	7.21	9	10	NF270	NF	Commercial	polyamide	8.51	-32.6	25.4	1.312	18	75	8.62
Appleman et al, 2013	2013	Nanofiltration and granular activated carbon treatment of perfluoroalkyl acids	0.97	0.030000000000000027	-1.52288	right	0.02	8	Pure water	6.7	Mixed	PFBA, PFPeA, PFHxA, PFOA, PFNA, PFDA, PFBS, PFOS (all 1 ug/L)	0	0	0	0	0	0	0	0	PFPeA	PFCA	carboxylic acid	264.043	2.5392	152.18	0.34	37.3	-0.516	10.85	1.85	29.45	44.26	3.34	4.63	4	5	NF270	NF	Commercial	polyamide	8.51	-32.6	25.4	1.312	18	20	1.72
Appleman et al, 2013	2013	Nanofiltration and granular activated carbon treatment of perfluoroalkyl acids	0.97	0.030000000000000027	-1.52288	right	0.02	8	Pure water	6.7	Mixed	PFBA, PFPeA, PFHxA, PFOA, PFNA, PFDA, PFBS, PFOS (all 1 ug/L)	0	0	0	0	0	0	0	0	PFPeA	PFCA	carboxylic acid	264.043	2.5392	152.18	0.34	37.3	-0.516	10.85	1.85	29.45	44.26	3.34	4.63	4	5	NF270	NF	Commercial	polyamide	8.51	-32.6	25.4	1.312	18	28	3.44
Appleman et al, 2013	2013	Nanofiltration and granular activated carbon treatment of perfluoroalkyl acids	0.97	0.030000000000000027	-1.52288	right	0.02	8	Pure water	6.7	Mixed	PFBA, PFPeA, PFHxA, PFOA, PFNA, PFDA, PFBS, PFOS (all 1 ug/L)	0	0	0	0	0	0	0	0	PFPeA	PFCA	carboxylic acid	264.043	2.5392	152.18	0.34	37.3	-0.516	10.85	1.85	29.45	44.26	3.34	4.63	4	5	NF270	NF	Commercial	polyamide	8.51	-32.6	25.4	1.312	18	44	5.17
Appleman et al, 2013	2013	Nanofiltration and granular activated carbon treatment of perfluoroalkyl acids	0.97	0.030000000000000027	-1.52288	right	0.02	8	Pure water	6.7	Mixed	PFBA, PFPeA, PFHxA, PFOA, PFNA, PFDA, PFBS, PFOS (all 1 ug/L)	0	0	0	0	0	0	0	0	PFPeA	PFCA	carboxylic acid	264.043	2.5392	152.18	0.34	37.3	-0.516	10.85	1.85	29.45	44.26	3.34	4.63	4	5	NF270	NF	Commercial	polyamide	8.51	-32.6	25.4	1.312	18	59	6.89
Appleman et al, 2013	2013	Nanofiltration and granular activated carbon treatment of perfluoroalkyl acids	0.97	0.030000000000000027	-1.52288	right	0.02	8	Pure water	6.7	Mixed	PFBA, PFPeA, PFHxA, PFOA, PFNA, PFDA, PFBS, PFOS (all 1 ug/L)	0	0	0	0	0	0	0	0	PFPeA	PFCA	carboxylic acid	264.043	2.5392	152.18	0.34	37.3	-0.516	10.85	1.85	29.45	44.26	3.34	4.63	4	5	NF270	NF	Commercial	polyamide	8.51	-32.6	25.4	1.312	18	70	8.62
Appleman et al, 2013	2013	Nanofiltration and granular activated carbon treatment of perfluoroalkyl acids	0.97	0.030000000000000027	-1.52288	right	0.02	8	Pure water	6.7	Mixed	PFBA, PFPeA, PFHxA, PFOA, PFNA, PFDA, PFBS, PFOS (all 1 ug/L)	0	0	0	0	0	0	0	0	PFNA	PFCA	carboxylic acid	464.071	5.0804	260.77	0.29	37.3	-0.516	18.51	1.78	38.53	71.54	3.96	6.85	8	9	NF270	NF	Commercial	polyamide	8.51	-32.6	25.4	1.312	18	44	5.17
Appleman et al, 2013	2013	Nanofiltration and granular activated carbon treatment of perfluoroalkyl acids	0.97	0.030000000000000027	-1.52288	right	0.02	8	Pure water	6.7	Mixed	PFBA, PFPeA, PFHxA, PFOA, PFNA, PFDA, PFBS, PFOS (all 1 ug/L)	0	0	0	0	0	0	0	0	PFNA	PFCA	carboxylic acid	464.071	5.0804	260.77	0.29	37.3	-0.516	18.51	1.78	38.53	71.54	3.96	6.85	8	9	NF270	NF	Commercial	polyamide	8.51	-32.6	25.4	1.312	18	70	8.62
Appleman et al, 2013	2013	Nanofiltration and granular activated carbon treatment of perfluoroalkyl acids	0.97	0.030000000000000027	-1.52288	1	0.02	8	Pure water	6.7	Mixed	PFBA, PFPeA, PFHxA, PFOA, PFNA, PFDA, PFBS, PFOS (all 1 ug/L)	0	0	0	0	0	0	0	0	PFBS	PFSA	sulfonic acid	300.098	2.2999	168.82	-3.31	54.37	-0.311	13.17	1.64	31.3	50.5	3.38	5.16	4	4	NF270	NF	Commercial	polyamide	8.51	-32.6	25.4	1.312	18	20	1.72
Appleman et al, 2013	2013	Nanofiltration and granular activated carbon treatment of perfluoroalkyl acids	0.97	0.030000000000000027	-1.52288	right	0.02	8	Pure water	6.7	Mixed	PFBA, PFPeA, PFHxA, PFOA, PFNA, PFDA, PFBS, PFOS (all 1 ug/L)	0	0	0	0	0	0	0	0	PFDA	PFCA	carboxylic acid	514.078	5.7157	287.97	0.4	37.3	-0.516	20.43	1.8	46.61	78.89	4.85	7.21	9	10	NF270	NF	Commercial	polyamide	8.51	-32.6	25.4	1.312	18	20	1.72
Appleman et al, 2013	2013	Nanofiltration and granular activated carbon treatment of perfluoroalkyl acids	0.97	0.030000000000000027	-1.52288	right	0.02	8	Pure water	6.7	Mixed	PFBA, PFPeA, PFHxA, PFOA, PFNA, PFDA, PFBS, PFOS (all 1 ug/L)	0	0	0	0	0	0	0	0	PFDA	PFCA	carboxylic acid	514.078	5.7157	287.97	0.4	37.3	-0.516	20.43	1.8	46.61	78.89	4.85	7.21	9	10	NF270	NF	Commercial	polyamide	8.51	-32.6	25.4	1.312	18	44	5.17
Appleman et al, 2013	2013	Nanofiltration and granular activated carbon treatment of perfluoroalkyl acids	0.97	0.030000000000000027	-1.52288	right	0.02	8	Pure water	6.7	Mixed	PFBA, PFPeA, PFHxA, PFOA, PFNA, PFDA, PFBS, PFOS (all 1 ug/L)	0	0	0	0	0	0	0	0	PFHxS	PFSA	sulfonic acid	400.112	3.5705	223.18	-3.31	54.37	-0.311	16.99	1.71	31.23	63.42	3.41	6.17	6	6	NF270	NF	Commercial	polyamide	8.51	-32.6	25.4	1.312	18	20	1.72
Appleman et al, 2013	2013	Nanofiltration and granular activated carbon treatment of perfluoroalkyl acids	0.97	0.030000000000000027	-1.52288	right	0.02	8	Pure water	6.7	Mixed	PFBA, PFPeA, PFHxA, PFOA, PFNA, PFDA, PFBS, PFOS (all 1 ug/L)	0	0	0	0	0	0	0	0	PFHxS	PFSA	sulfonic acid	400.112	3.5705	223.18	-3.31	54.37	-0.311	16.99	1.71	31.23	63.42	3.41	6.17	6	6	NF270	NF	Commercial	polyamide	8.51	-32.6	25.4	1.312	18	44	5.17
Appleman et al, 2013	2013	Nanofiltration and granular activated carbon treatment of perfluoroalkyl acids	0.97	0.030000000000000027	-1.52288	right	0.02	8	Pure water	6.7	Mixed	PFBA, PFPeA, PFHxA, PFOA, PFNA, PFDA, PFBS, PFOS (all 1 ug/L)	0	0	0	0	0	0	0	0	PFOA	PFCA	sulfonic acid	414.064	4.4451	233.54	0.3	37.3	-0.516	16.6	1.89	36.44	64.74	3.97	6.13	8	8	NF270	NF	Commercial	polyamide	8.51	-32.6	25.4	1.312	18	20	1.72
Appleman et al, 2013	2013	Nanofiltration and granular activated carbon treatment of perfluoroalkyl acids	0.97	0.030000000000000027	-1.52288	right	0.02	8	Pure water	6.7	Mixed	PFBA, PFPeA, PFHxA, PFOA, PFNA, PFDA, PFBS, PFOS (all 1 ug/L)	0	0	0	0	0	0	0	0	PFOA	PFCA	sulfonic acid	414.064	4.4451	233.54	0.3	37.3	-0.516	16.6	1.89	36.44	64.74	3.97	6.13	8	8	NF270	NF	Commercial	polyamide	8.51	-32.6	25.4	1.312	18	28	3.44
Appleman et al, 2013	2013	Nanofiltration and granular activated carbon treatment of perfluoroalkyl acids	0.97	0.030000000000000027	-1.52288	right	0.02	8	Pure water	6.7	Mixed	PFBA, PFPeA, PFHxA, PFOA, PFNA, PFDA, PFBS, PFOS (all 1 ug/L)	0	0	0	0	0	0	0	0	PFOA	PFCA	sulfonic acid	414.064	4.4451	233.54	0.3	37.3	-0.516	16.6	1.89	36.44	64.74	3.97	6.13	8	8	NF270	NF	Commercial	polyamide	8.51	-32.6	25.4	1.312	18	59	6.89
Appleman et al, 2013	2013	Nanofiltration and granular activated carbon treatment of perfluoroalkyl acids	0.97	0.030000000000000027	-1.52288	right	0.02	8	Pure water	6.7	Mixed	PFBA, PFPeA, PFHxA, PFOA, PFNA, PFDA, PFBS, PFOS (all 1 ug/L)	0	0	0	0	0	0	0	0	PFOA	PFCA	sulfonic acid	414.064	4.4451	233.54	0.3	37.3	-0.516	16.6	1.89	36.44	64.74	3.97	6.13	8	8	NF270	NF	Commercial	polyamide	8.51	-32.6	25.4	1.312	18	70	8.62
Appleman et al, 2013	2013	Nanofiltration and granular activated carbon treatment of perfluoroalkyl acids	0.97	0.030000000000000027	-1.52288	right	0.02	8	Lab	6.7	Mixed	PFBA, PFPeA, PFHxA, PFOA, PFNA, PFDA, PFBS, PFOS (all 1 ug/L)	4.94	0	0	3.87	1.75	0	0	7.905	PFOA	PFCA	sulfonic acid	414.064	4.4451	233.54	0.3	37.3	-0.516	16.6	1.89	36.44	64.74	3.97	6.13	8	8	NF270	NF	Commercial	polyamide	8.51	-32.6	25.4	1.312	18	17	1.72
Appleman et al, 2013	2013	Nanofiltration and granular activated carbon treatment of perfluoroalkyl acids	0.97	0.030000000000000027	-1.52288	right	0.02	8	Lab	6.7	Mixed	PFBA, PFPeA, PFHxA, PFOA, PFNA, PFDA, PFBS, PFOS (all 1 ug/L)	4.94	0	0	3.87	1.75	0	0	7.905	PFOA	PFCA	sulfonic acid	414.064	4.4451	233.54	0.3	37.3	-0.516	16.6	1.89	36.44	64.74	3.97	6.13	8	8	NF270	NF	Commercial	polyamide	8.51	-32.6	25.4	1.312	18	33	3.44
Appleman et al, 2013	2013	Nanofiltration and granular activated carbon treatment of perfluoroalkyl acids	0.97	0.030000000000000027	-1.52288	right	0.02	8	Lab	6.7	Mixed	PFBA, PFPeA, PFHxA, PFOA, PFNA, PFDA, PFBS, PFOS (all 1 ug/L)	4.94	0	0	3.87	1.75	0	0	7.905	PFOA	PFCA	sulfonic acid	414.064	4.4451	233.54	0.3	37.3	-0.516	16.6	1.89	36.44	64.74	3.97	6.13	8	8	NF270	NF	Commercial	polyamide	8.51	-32.6	25.4	1.312	18	50	5.17
Appleman et al, 2013	2013	Nanofiltration and granular activated carbon treatment of perfluoroalkyl acids	0.97	0.030000000000000027	-1.52288	right	0.02	8	Lab	6.7	Mixed	PFBA, PFPeA, PFHxA, PFOA, PFNA, PFDA, PFBS, PFOS (all 1 ug/L)	4.94	0	0	3.87	1.75	0	0	7.905	PFOA	PFCA	sulfonic acid	414.064	4.4451	233.54	0.3	37.3	-0.516	16.6	1.89	36.44	64.74	3.97	6.13	8	8	NF270	NF	Commercial	polyamide	8.51	-32.6	25.4	1.312	18	59	6.89
Appleman et al, 2013	2013	Nanofiltration and granular activated carbon treatment of perfluoroalkyl acids	0.97	0.030000000000000027	-1.52288	right	0.02	8	Lab	6.7	Mixed	PFBA, PFPeA, PFHxA, PFOA, PFNA, PFDA, PFBS, PFOS (all 1 ug/L)	4.94	0	0	3.87	1.75	0	0	7.905	PFOA	PFCA	sulfonic acid	414.064	4.4451	233.54	0.3	37.3	-0.516	16.6	1.89	36.44	64.74	3.97	6.13	8	8	NF270	NF	Commercial	polyamide	8.51	-32.6	25.4	1.312	18	75	8.62
Appleman et al, 2013	2013	Nanofiltration and granular activated carbon treatment of perfluoroalkyl acids	0.98	0.020000000000000018	-1.69897	right	0.02	8	Lab	6.5	Mixed	PFBA, PFPeA, PFHxA, PFOA, PFNA, PFDA, PFBS, PFOS (all 1 ug/L)	4.94	1	0	4.87	1.75	0	2.5	10.405000000000001	PFNA	PFCA	carboxylic acid	464.071	5.0804	260.77	0.29	37.3	-0.516	18.51	1.78	38.53	71.54	3.96	6.85	8	9	NF270	NF	Commercial	polyamide	8.51	-32.6	25.4	1.312	18	17	2.76
Appleman et al, 2013	2013	Nanofiltration and granular activated carbon treatment of perfluoroalkyl acids	0.98	0.020000000000000018	-1.69897	right	0.02	8	Lab	6.5	Mixed	PFBA, PFPeA, PFHxA, PFOA, PFNA, PFDA, PFBS, PFOS (all 1 ug/L)	4.94	1	0	4.87	1.75	0	2.5	10.405000000000001	PFNA	PFCA	carboxylic acid	464.071	5.0804	260.77	0.29	37.3	-0.516	18.51	1.78	38.53	71.54	3.96	6.85	8	9	NF270	NF	Commercial	polyamide	8.51	-32.6	25.4	1.312	18	59	7.58
Appleman et al, 2013	2013	Nanofiltration and granular activated carbon treatment of perfluoroalkyl acids	0.98	0.020000000000000018	-1.69897	right	0.02	8	Lab	6.5	Mixed	PFBA, PFPeA, PFHxA, PFOA, PFNA, PFDA, PFBS, PFOS (all 1 ug/L)	4.94	1	0	4.87	1.75	0	2.5	10.405000000000001	PFNA	PFCA	carboxylic acid	464.071	5.0804	260.77	0.29	37.3	-0.516	18.51	1.78	38.53	71.54	3.96	6.85	8	9	NF270	NF	Commercial	polyamide	8.51	-32.6	25.4	1.312	18	75	9.65
Appleman et al, 2013	2013	Nanofiltration and granular activated carbon treatment of perfluoroalkyl acids	0.98	0.020000000000000018	-1.69897	right	0.02	8	Lab	6.7	Mixed	PFBA, PFPeA, PFHxA, PFOA, PFNA, PFDA, PFBS, PFOS (all 1 ug/L)	4.94	0	0	3.87	1.75	0	0	7.905	PFNA	PFCA	carboxylic acid	464.071	5.0804	260.77	0.29	37.3	-0.516	18.51	1.78	38.53	71.54	3.96	6.85	8	9	NF270	NF	Commercial	polyamide	8.51	-32.6	25.4	1.312	18	17	1.72
Appleman et al, 2013	2013	Nanofiltration and granular activated carbon treatment of perfluoroalkyl acids	0.98	0.020000000000000018	-1.69897	right	0.02	8	Lab	6.7	Mixed	PFBA, PFPeA, PFHxA, PFOA, PFNA, PFDA, PFBS, PFOS (all 1 ug/L)	4.94	0	0	3.87	1.75	0	0	7.905	PFNA	PFCA	carboxylic acid	464.071	5.0804	260.77	0.29	37.3	-0.516	18.51	1.78	38.53	71.54	3.96	6.85	8	9	NF270	NF	Commercial	polyamide	8.51	-32.6	25.4	1.312	18	50	5.17
Appleman et al, 2013	2013	Nanofiltration and granular activated carbon treatment of perfluoroalkyl acids	0.98	0.020000000000000018	-1.69897	right	0.02	8	Lab	6.7	Mixed	PFBA, PFPeA, PFHxA, PFOA, PFNA, PFDA, PFBS, PFOS (all 1 ug/L)	4.94	0	0	3.87	1.75	0	0	7.905	PFNA	PFCA	carboxylic acid	464.071	5.0804	260.77	0.29	37.3	-0.516	18.51	1.78	38.53	71.54	3.96	6.85	8	9	NF270	NF	Commercial	polyamide	8.51	-32.6	25.4	1.312	18	59	6.89
Appleman et al, 2013	2013	Nanofiltration and granular activated carbon treatment of perfluoroalkyl acids	0.98	0.020000000000000018	-1.69897	right	0.02	8	Lab	6.7	Mixed	PFBA, PFPeA, PFHxA, PFOA, PFNA, PFDA, PFBS, PFOS (all 1 ug/L)	4.94	0	0	3.87	1.75	0	0	7.905	PFNA	PFCA	carboxylic acid	464.071	5.0804	260.77	0.29	37.3	-0.516	18.51	1.78	38.53	71.54	3.96	6.85	8	9	NF270	NF	Commercial	polyamide	8.51	-32.6	25.4	1.312	18	75	8.62
Appleman et al, 2013	2013	Nanofiltration and granular activated carbon treatment of perfluoroalkyl acids	0.98	0.020000000000000018	-1.69897	1	0.02	8	Lab	6.7	Mixed	PFBA, PFPeA, PFHxA, PFOA, PFNA, PFDA, PFBS, PFOS (all 1 ug/L)	4.94	0	0	3.87	1.75	0	0	7.905	PFBS	PFSA	sulfonic acid	300.098	2.2999	168.82	-3.31	54.37	-0.311	13.17	1.64	31.3	50.5	3.38	5.16	4	4	NF270	NF	Commercial	polyamide	8.51	-32.6	25.4	1.312	18	59	6.89
Appleman et al, 2013	2013	Nanofiltration and granular activated carbon treatment of perfluoroalkyl acids	0.98	0.020000000000000018	-1.69897	1	0.02	8	Lab	6.7	Mixed	PFBA, PFPeA, PFHxA, PFOA, PFNA, PFDA, PFBS, PFOS (all 1 ug/L)	4.94	0	0	3.87	1.75	0	0	7.905	PFBS	PFSA	sulfonic acid	300.098	2.2999	168.82	-3.31	54.37	-0.311	13.17	1.64	31.3	50.5	3.38	5.16	4	4	NF270	NF	Commercial	polyamide	8.51	-32.6	25.4	1.312	18	75	8.62
Appleman et al, 2013	2013	Nanofiltration and granular activated carbon treatment of perfluoroalkyl acids	0.98	0.020000000000000018	-1.69897	right	0.02	8	Pure water	6.7	Mixed	PFBA, PFPeA, PFHxA, PFOA, PFNA, PFDA, PFBS, PFOS (all 1 ug/L)	0	0	0	0	0	0	0	0	PFNA	PFCA	carboxylic acid	464.071	5.0804	260.77	0.29	37.3	-0.516	18.51	1.78	38.53	71.54	3.96	6.85	8	9	NF270	NF	Commercial	polyamide	8.51	-32.6	25.4	1.312	18	20	1.72
Appleman et al, 2013	2013	Nanofiltration and granular activated carbon treatment of perfluoroalkyl acids	0.98	0.020000000000000018	-1.69897	right	0.02	8	Pure water	6.7	Mixed	PFBA, PFPeA, PFHxA, PFOA, PFNA, PFDA, PFBS, PFOS (all 1 ug/L)	0	0	0	0	0	0	0	0	PFNA	PFCA	carboxylic acid	464.071	5.0804	260.77	0.29	37.3	-0.516	18.51	1.78	38.53	71.54	3.96	6.85	8	9	NF270	NF	Commercial	polyamide	8.51	-32.6	25.4	1.312	18	28	3.44
Appleman et al, 2013	2013	Nanofiltration and granular activated carbon treatment of perfluoroalkyl acids	0.98	0.020000000000000018	-1.69897	right	0.02	8	Pure water	6.7	Mixed	PFBA, PFPeA, PFHxA, PFOA, PFNA, PFDA, PFBS, PFOS (all 1 ug/L)	0	0	0	0	0	0	0	0	PFNA	PFCA	carboxylic acid	464.071	5.0804	260.77	0.29	37.3	-0.516	18.51	1.78	38.53	71.54	3.96	6.85	8	9	NF270	NF	Commercial	polyamide	8.51	-32.6	25.4	1.312	18	59	6.89
Appleman et al, 2013	2013	Nanofiltration and granular activated carbon treatment of perfluoroalkyl acids	0.98	0.020000000000000018	-1.69897	1	0.02	8	Pure water	6.7	Mixed	PFBA, PFPeA, PFHxA, PFOA, PFNA, PFDA, PFBS, PFOS (all 1 ug/L)	0	0	0	0	0	0	0	0	PFBS	PFSA	sulfonic acid	300.098	2.2999	168.82	-3.31	54.37	-0.311	13.17	1.64	31.3	50.5	3.38	5.16	4	4	NF270	NF	Commercial	polyamide	8.51	-32.6	25.4	1.312	18	28	3.44
Appleman et al, 2013	2013	Nanofiltration and granular activated carbon treatment of perfluoroalkyl acids	0.98	0.020000000000000018	-1.69897	right	0.02	8	Pure water	6.7	Mixed	PFBA, PFPeA, PFHxA, PFOA, PFNA, PFDA, PFBS, PFOS (all 1 ug/L)	0	0	0	0	0	0	0	0	PFDA	PFCA	carboxylic acid	514.078	5.7157	287.97	0.4	37.3	-0.516	20.43	1.8	46.61	78.89	4.85	7.21	9	10	NF270	NF	Commercial	polyamide	8.51	-32.6	25.4	1.312	18	28	3.44
Appleman et al, 2013	2013	Nanofiltration and granular activated carbon treatment of perfluoroalkyl acids	0.98	0.020000000000000018	-1.69897	right	0.02	8	Pure water	6.7	Mixed	PFBA, PFPeA, PFHxA, PFOA, PFNA, PFDA, PFBS, PFOS (all 1 ug/L)	0	0	0	0	0	0	0	0	PFDA	PFCA	carboxylic acid	514.078	5.7157	287.97	0.4	37.3	-0.516	20.43	1.8	46.61	78.89	4.85	7.21	9	10	NF270	NF	Commercial	polyamide	8.51	-32.6	25.4	1.312	18	59	6.89
Appleman et al, 2013	2013	Nanofiltration and granular activated carbon treatment of perfluoroalkyl acids	0.98	0.020000000000000018	-1.69897	right	0.02	8	Pure water	6.7	Mixed	PFBA, PFPeA, PFHxA, PFOA, PFNA, PFDA, PFBS, PFOS (all 1 ug/L)	0	0	0	0	0	0	0	0	PFDA	PFCA	carboxylic acid	514.078	5.7157	287.97	0.4	37.3	-0.516	20.43	1.8	46.61	78.89	4.85	7.21	9	10	NF270	NF	Commercial	polyamide	8.51	-32.6	25.4	1.312	18	70	8.62
Appleman et al, 2013	2013	Nanofiltration and granular activated carbon treatment of perfluoroalkyl acids	0.98	0.020000000000000018	-1.69897	right	0.02	8	Pure water	6.7	Mixed	PFBA, PFPeA, PFHxA, PFOA, PFNA, PFDA, PFBS, PFOS (all 1 ug/L)	0	0	0	0	0	0	0	0	PFHxS	PFSA	sulfonic acid	400.112	3.5705	223.18	-3.31	54.37	-0.311	16.99	1.71	31.23	63.42	3.41	6.17	6	6	NF270	NF	Commercial	polyamide	8.51	-32.6	25.4	1.312	18	28	3.44
Appleman et al, 2013	2013	Nanofiltration and granular activated carbon treatment of perfluoroalkyl acids	0.99	0.010000000000000009	-2	right	0.02	8	Lab	6.5	Mixed	PFBA, PFPeA, PFHxA, PFOA, PFNA, PFDA, PFBS, PFOS (all 1 ug/L)	4.94	1	0	4.87	1.75	0	2.5	10.405000000000001	PFBS	PFSA	sulfonic acid	300.098	2.2999	168.82	-3.31	54.37	-0.311	13.17	1.64	31.3	50.5	3.38	5.16	4	4	NF270	NF	Commercial	polyamide	8.51	-32.6	25.4	1.312	18	17	2.76
Appleman et al, 2013	2013	Nanofiltration and granular activated carbon treatment of perfluoroalkyl acids	0.99	0.010000000000000009	-2	right	0.02	8	Lab	6.5	Mixed	PFBA, PFPeA, PFHxA, PFOA, PFNA, PFDA, PFBS, PFOS (all 1 ug/L)	4.94	1	0	4.87	1.75	0	2.5	10.405000000000001	PFBS	PFSA	sulfonic acid	300.098	2.2999	168.82	-3.31	54.37	-0.311	13.17	1.64	31.3	50.5	3.38	5.16	4	4	NF270	NF	Commercial	polyamide	8.51	-32.6	25.4	1.312	18	33	4.83
Appleman et al, 2013	2013	Nanofiltration and granular activated carbon treatment of perfluoroalkyl acids	0.99	0.010000000000000009	-2	right	0.02	8	Lab	6.5	Mixed	PFBA, PFPeA, PFHxA, PFOA, PFNA, PFDA, PFBS, PFOS (all 1 ug/L)	4.94	1	0	4.87	1.75	0	2.5	10.405000000000001	PFBS	PFSA	sulfonic acid	300.098	2.2999	168.82	-3.31	54.37	-0.311	13.17	1.64	31.3	50.5	3.38	5.16	4	4	NF270	NF	Commercial	polyamide	8.51	-32.6	25.4	1.312	18	50	6.62
Appleman et al, 2013	2013	Nanofiltration and granular activated carbon treatment of perfluoroalkyl acids	0.99	0.010000000000000009	-2	right	0.02	8	Lab	6.5	Mixed	PFBA, PFPeA, PFHxA, PFOA, PFNA, PFDA, PFBS, PFOS (all 1 ug/L)	4.94	1	0	4.87	1.75	0	2.5	10.405000000000001	PFBS	PFSA	sulfonic acid	300.098	2.2999	168.82	-3.31	54.37	-0.311	13.17	1.64	31.3	50.5	3.38	5.16	4	4	NF270	NF	Commercial	polyamide	8.51	-32.6	25.4	1.312	18	59	7.58
Appleman et al, 2013	2013	Nanofiltration and granular activated carbon treatment of perfluoroalkyl acids	0.99	0.010000000000000009	-2	right	0.02	8	Lab	6.5	Mixed	PFBA, PFPeA, PFHxA, PFOA, PFNA, PFDA, PFBS, PFOS (all 1 ug/L)	4.94	1	0	4.87	1.75	0	2.5	10.405000000000001	PFBS	PFSA	sulfonic acid	300.098	2.2999	168.82	-3.31	54.37	-0.311	13.17	1.64	31.3	50.5	3.38	5.16	4	4	NF270	NF	Commercial	polyamide	8.51	-32.6	25.4	1.312	18	75	9.65
Appleman et al, 2013	2013	Nanofiltration and granular activated carbon treatment of perfluoroalkyl acids	0.99	0.010000000000000009	-2	right	0.02	8	Lab	6.5	Mixed	PFBA, PFPeA, PFHxA, PFOA, PFNA, PFDA, PFBS, PFOS (all 1 ug/L)	4.94	1	0	4.87	1.75	0	2.5	10.405000000000001	PFHxS	PFSA	sulfonic acid	400.112	3.5705	223.18	-3.31	54.37	-0.311	16.99	1.71	31.23	63.42	3.41	6.17	6	6	NF270	NF	Commercial	polyamide	8.51	-32.6	25.4	1.312	18	17	2.76
Appleman et al, 2013	2013	Nanofiltration and granular activated carbon treatment of perfluoroalkyl acids	0.99	0.010000000000000009	-2	right	0.02	8	Lab	6.5	Mixed	PFBA, PFPeA, PFHxA, PFOA, PFNA, PFDA, PFBS, PFOS (all 1 ug/L)	4.94	1	0	4.87	1.75	0	2.5	10.405000000000001	PFHxS	PFSA	sulfonic acid	400.112	3.5705	223.18	-3.31	54.37	-0.311	16.99	1.71	31.23	63.42	3.41	6.17	6	6	NF270	NF	Commercial	polyamide	8.51	-32.6	25.4	1.312	18	33	4.83
Appleman et al, 2013	2013	Nanofiltration and granular activated carbon treatment of perfluoroalkyl acids	0.99	0.010000000000000009	-2	right	0.02	8	Lab	6.5	Mixed	PFBA, PFPeA, PFHxA, PFOA, PFNA, PFDA, PFBS, PFOS (all 1 ug/L)	4.94	1	0	4.87	1.75	0	2.5	10.405000000000001	PFHxS	PFSA	sulfonic acid	400.112	3.5705	223.18	-3.31	54.37	-0.311	16.99	1.71	31.23	63.42	3.41	6.17	6	6	NF270	NF	Commercial	polyamide	8.51	-32.6	25.4	1.312	18	50	6.62
Appleman et al, 2013	2013	Nanofiltration and granular activated carbon treatment of perfluoroalkyl acids	0.99	0.010000000000000009	-2	right	0.02	8	Lab	6.5	Mixed	PFBA, PFPeA, PFHxA, PFOA, PFNA, PFDA, PFBS, PFOS (all 1 ug/L)	4.94	1	0	4.87	1.75	0	2.5	10.405000000000001	PFHxS	PFSA	sulfonic acid	400.112	3.5705	223.18	-3.31	54.37	-0.311	16.99	1.71	31.23	63.42	3.41	6.17	6	6	NF270	NF	Commercial	polyamide	8.51	-32.6	25.4	1.312	18	59	7.58
Appleman et al, 2013	2013	Nanofiltration and granular activated carbon treatment of perfluoroalkyl acids	0.99	0.010000000000000009	-2	right	0.02	8	Lab	6.5	Mixed	PFBA, PFPeA, PFHxA, PFOA, PFNA, PFDA, PFBS, PFOS (all 1 ug/L)	4.94	1	0	4.87	1.75	0	2.5	10.405000000000001	PFHxS	PFSA	sulfonic acid	400.112	3.5705	223.18	-3.31	54.37	-0.311	16.99	1.71	31.23	63.42	3.41	6.17	6	6	NF270	NF	Commercial	polyamide	8.51	-32.6	25.4	1.312	18	75	9.65
Appleman et al, 2013	2013	Nanofiltration and granular activated carbon treatment of perfluoroalkyl acids	0.99	0.010000000000000009	-2	right	0.02	8	Lab	6.5	Mixed	PFBA, PFPeA, PFHxA, PFOA, PFNA, PFDA, PFBS, PFOS (all 1 ug/L)	4.94	1	0	4.87	1.75	0	2.5	10.405000000000001	PFOS	PFSA	sulfonic acid	500.126	4.8411	277.54	-3.32	54.37	-0.311	20.82	1.68	32.97	77.43	3.55	7.44	8	8	NF270	NF	Commercial	polyamide	8.51	-32.6	25.4	1.312	18	17	2.76
Appleman et al, 2013	2013	Nanofiltration and granular activated carbon treatment of perfluoroalkyl acids	0.99	0.010000000000000009	-2	right	0.02	8	Lab	6.5	Mixed	PFBA, PFPeA, PFHxA, PFOA, PFNA, PFDA, PFBS, PFOS (all 1 ug/L)	4.94	1	0	4.87	1.75	0	2.5	10.405000000000001	PFOS	PFSA	sulfonic acid	500.126	4.8411	277.54	-3.32	54.37	-0.311	20.82	1.68	32.97	77.43	3.55	7.44	8	8	NF270	NF	Commercial	polyamide	8.51	-32.6	25.4	1.312	18	33	4.83
Appleman et al, 2013	2013	Nanofiltration and granular activated carbon treatment of perfluoroalkyl acids	0.99	0.010000000000000009	-2	right	0.02	8	Lab	6.5	Mixed	PFBA, PFPeA, PFHxA, PFOA, PFNA, PFDA, PFBS, PFOS (all 1 ug/L)	4.94	1	0	4.87	1.75	0	2.5	10.405000000000001	PFOS	PFSA	sulfonic acid	500.126	4.8411	277.54	-3.32	54.37	-0.311	20.82	1.68	32.97	77.43	3.55	7.44	8	8	NF270	NF	Commercial	polyamide	8.51	-32.6	25.4	1.312	18	50	6.62
Appleman et al, 2013	2013	Nanofiltration and granular activated carbon treatment of perfluoroalkyl acids	0.99	0.010000000000000009	-2	right	0.02	8	Lab	6.5	Mixed	PFBA, PFPeA, PFHxA, PFOA, PFNA, PFDA, PFBS, PFOS (all 1 ug/L)	4.94	1	0	4.87	1.75	0	2.5	10.405000000000001	PFOS	PFSA	sulfonic acid	500.126	4.8411	277.54	-3.32	54.37	-0.311	20.82	1.68	32.97	77.43	3.55	7.44	8	8	NF270	NF	Commercial	polyamide	8.51	-32.6	25.4	1.312	18	59	7.58
Appleman et al, 2013	2013	Nanofiltration and granular activated carbon treatment of perfluoroalkyl acids	0.99	0.010000000000000009	-2	right	0.02	8	Lab	6.5	Mixed	PFBA, PFPeA, PFHxA, PFOA, PFNA, PFDA, PFBS, PFOS (all 1 ug/L)	4.94	1	0	4.87	1.75	0	2.5	10.405000000000001	PFOS	PFSA	sulfonic acid	500.126	4.8411	277.54	-3.32	54.37	-0.311	20.82	1.68	32.97	77.43	3.55	7.44	8	8	NF270	NF	Commercial	polyamide	8.51	-32.6	25.4	1.312	18	75	9.65
Appleman et al, 2013	2013	Nanofiltration and granular activated carbon treatment of perfluoroalkyl acids	0.99	0.010000000000000009	-2	right	0.02	8	Lab	6.7	Mixed	PFBA, PFPeA, PFHxA, PFOA, PFNA, PFDA, PFBS, PFOS (all 1 ug/L)	4.94	0	0	3.87	1.75	0	0	7.905	PFBS	PFSA	sulfonic acid	300.098	2.2999	168.82	-3.31	54.37	-0.311	13.17	1.64	31.3	50.5	3.38	5.16	4	4	NF270	NF	Commercial	polyamide	8.51	-32.6	25.4	1.312	18	17	1.72
Appleman et al, 2013	2013	Nanofiltration and granular activated carbon treatment of perfluoroalkyl acids	0.99	0.010000000000000009	-2	right	0.02	8	Lab	6.7	Mixed	PFBA, PFPeA, PFHxA, PFOA, PFNA, PFDA, PFBS, PFOS (all 1 ug/L)	4.94	0	0	3.87	1.75	0	0	7.905	PFBS	PFSA	sulfonic acid	300.098	2.2999	168.82	-3.31	54.37	-0.311	13.17	1.64	31.3	50.5	3.38	5.16	4	4	NF270	NF	Commercial	polyamide	8.51	-32.6	25.4	1.312	18	33	3.44
Appleman et al, 2013	2013	Nanofiltration and granular activated carbon treatment of perfluoroalkyl acids	0.99	0.010000000000000009	-2	1	0.02	8	Lab	6.7	Mixed	PFBA, PFPeA, PFHxA, PFOA, PFNA, PFDA, PFBS, PFOS (all 1 ug/L)	4.94	0	0	3.87	1.75	0	0	7.905	PFBS	PFSA	sulfonic acid	300.098	2.2999	168.82	-3.31	54.37	-0.311	13.17	1.64	31.3	50.5	3.38	5.16	4	4	NF270	NF	Commercial	polyamide	8.51	-32.6	25.4	1.312	18	50	5.17
Appleman et al, 2013	2013	Nanofiltration and granular activated carbon treatment of perfluoroalkyl acids	0.99	0.010000000000000009	-2	right	0.02	8	Lab	6.7	Mixed	PFBA, PFPeA, PFHxA, PFOA, PFNA, PFDA, PFBS, PFOS (all 1 ug/L)	4.94	0	0	3.87	1.75	0	0	7.905	PFHxS	PFSA	sulfonic acid	400.112	3.5705	223.18	-3.31	54.37	-0.311	16.99	1.71	31.23	63.42	3.41	6.17	6	6	NF270	NF	Commercial	polyamide	8.51	-32.6	25.4	1.312	18	17	1.72
Appleman et al, 2013	2013	Nanofiltration and granular activated carbon treatment of perfluoroalkyl acids	0.99	0.010000000000000009	-2	right	0.02	8	Lab	6.7	Mixed	PFBA, PFPeA, PFHxA, PFOA, PFNA, PFDA, PFBS, PFOS (all 1 ug/L)	4.94	0	0	3.87	1.75	0	0	7.905	PFHxS	PFSA	sulfonic acid	400.112	3.5705	223.18	-3.31	54.37	-0.311	16.99	1.71	31.23	63.42	3.41	6.17	6	6	NF270	NF	Commercial	polyamide	8.51	-32.6	25.4	1.312	18	33	3.44
Appleman et al, 2013	2013	Nanofiltration and granular activated carbon treatment of perfluoroalkyl acids	0.99	0.010000000000000009	-2	right	0.02	8	Lab	6.7	Mixed	PFBA, PFPeA, PFHxA, PFOA, PFNA, PFDA, PFBS, PFOS (all 1 ug/L)	4.94	0	0	3.87	1.75	0	0	7.905	PFHxS	PFSA	sulfonic acid	400.112	3.5705	223.18	-3.31	54.37	-0.311	16.99	1.71	31.23	63.42	3.41	6.17	6	6	NF270	NF	Commercial	polyamide	8.51	-32.6	25.4	1.312	18	50	5.17
Appleman et al, 2013	2013	Nanofiltration and granular activated carbon treatment of perfluoroalkyl acids	0.99	0.010000000000000009	-2	right	0.02	8	Lab	6.7	Mixed	PFBA, PFPeA, PFHxA, PFOA, PFNA, PFDA, PFBS, PFOS (all 1 ug/L)	4.94	0	0	3.87	1.75	0	0	7.905	PFHxS	PFSA	sulfonic acid	400.112	3.5705	223.18	-3.31	54.37	-0.311	16.99	1.71	31.23	63.42	3.41	6.17	6	6	NF270	NF	Commercial	polyamide	8.51	-32.6	25.4	1.312	18	59	6.89
Appleman et al, 2013	2013	Nanofiltration and granular activated carbon treatment of perfluoroalkyl acids	0.99	0.010000000000000009	-2	right	0.02	8	Lab	6.7	Mixed	PFBA, PFPeA, PFHxA, PFOA, PFNA, PFDA, PFBS, PFOS (all 1 ug/L)	4.94	0	0	3.87	1.75	0	0	7.905	PFHxS	PFSA	sulfonic acid	400.112	3.5705	223.18	-3.31	54.37	-0.311	16.99	1.71	31.23	63.42	3.41	6.17	6	6	NF270	NF	Commercial	polyamide	8.51	-32.6	25.4	1.312	18	75	8.62
Appleman et al, 2013	2013	Nanofiltration and granular activated carbon treatment of perfluoroalkyl acids	0.99	0.010000000000000009	-2	right	0.02	8	Pure water	6.7	Mixed	PFBA, PFPeA, PFHxA, PFOA, PFNA, PFDA, PFBS, PFOS (all 1 ug/L)	0	0	0	0	0	0	0	0	PFOS	PFSA	sulfonic acid	500.126	4.8411	277.54	-3.32	54.37	-0.311	20.82	1.68	32.97	77.43	3.55	7.44	8	8	NF270	NF	Commercial	polyamide	8.51	-32.6	25.4	1.312	18	20	1.72
Appleman et al, 2013	2013	Nanofiltration and granular activated carbon treatment of perfluoroalkyl acids	0.99	0.010000000000000009	-2	right	0.02	8	Pure water	6.7	Mixed	PFBA, PFPeA, PFHxA, PFOA, PFNA, PFDA, PFBS, PFOS (all 1 ug/L)	0	0	0	0	0	0	0	0	PFOS	PFSA	sulfonic acid	500.126	4.8411	277.54	-3.32	54.37	-0.311	20.82	1.68	32.97	77.43	3.55	7.44	8	8	NF270	NF	Commercial	polyamide	8.51	-32.6	25.4	1.312	18	28	3.44
Appleman et al, 2013	2013	Nanofiltration and granular activated carbon treatment of perfluoroalkyl acids	0.99	0.010000000000000009	-2	right	0.02	8	Pure water	6.7	Mixed	PFBA, PFPeA, PFHxA, PFOA, PFNA, PFDA, PFBS, PFOS (all 1 ug/L)	0	0	0	0	0	0	0	0	PFOS	PFSA	sulfonic acid	500.126	4.8411	277.54	-3.32	54.37	-0.311	20.82	1.68	32.97	77.43	3.55	7.44	8	8	NF270	NF	Commercial	polyamide	8.51	-32.6	25.4	1.312	18	44	5.17
Appleman et al, 2013	2013	Nanofiltration and granular activated carbon treatment of perfluoroalkyl acids	0.99	0.010000000000000009	-2	right	0.02	8	Pure water	6.7	Mixed	PFBA, PFPeA, PFHxA, PFOA, PFNA, PFDA, PFBS, PFOS (all 1 ug/L)	0	0	0	0	0	0	0	0	PFOS	PFSA	sulfonic acid	500.126	4.8411	277.54	-3.32	54.37	-0.311	20.82	1.68	32.97	77.43	3.55	7.44	8	8	NF270	NF	Commercial	polyamide	8.51	-32.6	25.4	1.312	18	59	6.89
Appleman et al, 2013	2013	Nanofiltration and granular activated carbon treatment of perfluoroalkyl acids	0.99	0.010000000000000009	-2	right	0.02	8	Pure water	6.7	Mixed	PFBA, PFPeA, PFHxA, PFOA, PFNA, PFDA, PFBS, PFOS (all 1 ug/L)	0	0	0	0	0	0	0	0	PFOS	PFSA	sulfonic acid	500.126	4.8411	277.54	-3.32	54.37	-0.311	20.82	1.68	32.97	77.43	3.55	7.44	8	8	NF270	NF	Commercial	polyamide	8.51	-32.6	25.4	1.312	18	70	8.62
Appleman et al, 2013	2013	Nanofiltration and granular activated carbon treatment of perfluoroalkyl acids	0.99	0.010000000000000009	-2	right	0.02	8	Lab	6.7	Mixed	PFBA, PFPeA, PFHxA, PFOA, PFNA, PFDA, PFBS, PFOS (all 1 ug/L)	4.94	0	0	3.87	1.75	0	0	7.905	PFOS	PFSA	sulfonic acid	500.126	4.8411	277.54	-3.32	54.37	-0.311	20.82	1.68	32.97	77.43	3.55	7.44	8	8	NF270	NF	Commercial	polyamide	8.51	-32.6	25.4	1.312	18	17	1.72
Appleman et al, 2013	2013	Nanofiltration and granular activated carbon treatment of perfluoroalkyl acids	0.99	0.010000000000000009	-2	right	0.02	8	Lab	6.7	Mixed	PFBA, PFPeA, PFHxA, PFOA, PFNA, PFDA, PFBS, PFOS (all 1 ug/L)	4.94	0	0	3.87	1.75	0	0	7.905	PFOS	PFSA	sulfonic acid	500.126	4.8411	277.54	-3.32	54.37	-0.311	20.82	1.68	32.97	77.43	3.55	7.44	8	8	NF270	NF	Commercial	polyamide	8.51	-32.6	25.4	1.312	18	33	3.44
Appleman et al, 2013	2013	Nanofiltration and granular activated carbon treatment of perfluoroalkyl acids	0.99	0.010000000000000009	-2	right	0.02	8	Lab	6.7	Mixed	PFBA, PFPeA, PFHxA, PFOA, PFNA, PFDA, PFBS, PFOS (all 1 ug/L)	4.94	0	0	3.87	1.75	0	0	7.905	PFOS	PFSA	sulfonic acid	500.126	4.8411	277.54	-3.32	54.37	-0.311	20.82	1.68	32.97	77.43	3.55	7.44	8	8	NF270	NF	Commercial	polyamide	8.51	-32.6	25.4	1.312	18	50	5.17
Appleman et al, 2013	2013	Nanofiltration and granular activated carbon treatment of perfluoroalkyl acids	0.99	0.010000000000000009	-2	right	0.02	8	Lab	6.7	Mixed	PFBA, PFPeA, PFHxA, PFOA, PFNA, PFDA, PFBS, PFOS (all 1 ug/L)	4.94	0	0	3.87	1.75	0	0	7.905	PFOS	PFSA	sulfonic acid	500.126	4.8411	277.54	-3.32	54.37	-0.311	20.82	1.68	32.97	77.43	3.55	7.44	8	8	NF270	NF	Commercial	polyamide	8.51	-32.6	25.4	1.312	18	59	6.89
Appleman et al, 2013	2013	Nanofiltration and granular activated carbon treatment of perfluoroalkyl acids	0.99	0.010000000000000009	-2	right	0.02	8	Lab	6.7	Mixed	PFBA, PFPeA, PFHxA, PFOA, PFNA, PFDA, PFBS, PFOS (all 1 ug/L)	4.94	0	0	3.87	1.75	0	0	7.905	PFOS	PFSA	sulfonic acid	500.126	4.8411	277.54	-3.32	54.37	-0.311	20.82	1.68	32.97	77.43	3.55	7.44	8	8	NF270	NF	Commercial	polyamide	8.51	-32.6	25.4	1.312	18	75	8.62
Bi et al, 2024	2024	A novel ZIF-L/PEI thin film nanocomposite membrane for removing perfluoroalkyl substances (PFASs) from water: Enhanced retention and high flux	0.6191	0.3809	-0.419189	1	200	200	Pure water		Single		0	0	0	0	0	0	0	0	PFHxS	PFSA	sulfonic acid	400.112	3.5705	223.18	-3.31	54.37	-0.311	16.99	1.71	31.23	63.42	3.41	6.17	6	6	Bi_M5	NF	Lab	polyamide	47.56		69.2	3.32	20	237.5	5	Constant pressure
Bi et al, 2024	2024	A novel ZIF-L/PEI thin film nanocomposite membrane for removing perfluoroalkyl substances (PFASs) from water: Enhanced retention and high flux	0.6536	0.34640000000000004	-0.460422	1	200	200	Pure water		Single		0	0	0	0	0	0	0	0	PFHxA	PFCA	carboxylic acid	314.05	3.1745	179.33	0.32	37.3	-0.516	12.76	1.91	31.39	52.15	3.53	5.26	5	6	Bi_M10	NF	Lab	polyamide	74.73				20	224.19	3	Constant pressure
Bi et al, 2024	2024	A novel ZIF-L/PEI thin film nanocomposite membrane for removing perfluoroalkyl substances (PFASs) from water: Enhanced retention and high flux	0.7011	0.29890000000000005	-0.524474	1	200	200	Pure water		Single		0	0	0	0	0	0	0	0	PFHxA	PFCA	carboxylic acid	314.05	3.1745	179.33	0.32	37.3	-0.516	12.76	1.91	31.39	52.15	3.53	5.26	5	6	Bi_M5	NF	Lab	polyamide	47.56		69.2	3.32	20	190	4	Constant pressure
Bi et al, 2024	2024	A novel ZIF-L/PEI thin film nanocomposite membrane for removing perfluoroalkyl substances (PFASs) from water: Enhanced retention and high flux	0.7023	0.29769999999999996	-0.526221	1	200	200	Pure water		Single		0	0	0	0	0	0	0	0	PFHxS	PFSA	sulfonic acid	400.112	3.5705	223.18	-3.31	54.37	-0.311	16.99	1.71	31.23	63.42	3.41	6.17	6	6	Bi_M10	NF	Lab	polyamide	74.73				20	224.19	3	Constant pressure
Bi et al, 2024	2024	A novel ZIF-L/PEI thin film nanocomposite membrane for removing perfluoroalkyl substances (PFASs) from water: Enhanced retention and high flux	0.7306999999999999	0.2693000000000001	-0.569764	1	200	200	Pure water		Single		0	0	0	0	0	0	0	0	PFOA	PFCA	sulfonic acid	414.064	4.4451	233.54	0.3	37.3	-0.516	16.6	1.89	36.44	64.74	3.97	6.13	8	8	Bi_M10	NF	Lab	polyamide	74.73				20	224.19	3	Constant pressure
Bi et al, 2024	2024	A novel ZIF-L/PEI thin film nanocomposite membrane for removing perfluoroalkyl substances (PFASs) from water: Enhanced retention and high flux	0.7505	0.24950000000000006	-0.602929	1	200	200	Pure water		Single		0	0	0	0	0	0	0	0	PFOS	PFSA	sulfonic acid	500.126	4.8411	277.54	-3.32	54.37	-0.311	20.82	1.68	32.97	77.43	3.55	7.44	8	8	Bi_M10	NF	Lab	polyamide	74.73				20	224.19	3	Constant pressure
Bi et al, 2024	2024	A novel ZIF-L/PEI thin film nanocomposite membrane for removing perfluoroalkyl substances (PFASs) from water: Enhanced retention and high flux	0.7761	0.2239	-0.649946	1	200	200	Pure water		Single		0	0	0	0	0	0	0	0	PFHxA	PFCA	carboxylic acid	314.05	3.1745	179.33	0.32	37.3	-0.516	12.76	1.91	31.39	52.15	3.53	5.26	5	6	Bi_M0	NF	Lab	polyamide	20.46		68.3	4.5	20	61.38	3	Constant pressure
Bi et al, 2024	2024	A novel ZIF-L/PEI thin film nanocomposite membrane for removing perfluoroalkyl substances (PFASs) from water: Enhanced retention and high flux	0.7935	0.20650000000000002	-0.68508	1	200	200	Pure water		Single		0	0	0	0	0	0	0	0	PFHxA	PFCA	carboxylic acid	314.05	3.1745	179.33	0.32	37.3	-0.516	12.76	1.91	31.39	52.15	3.53	5.26	5	6	Bi_M3	NF	Lab	polyamide	33.3		67.6		20	99.9	3	Constant pressure
Bi et al, 2024	2024	A novel ZIF-L/PEI thin film nanocomposite membrane for removing perfluoroalkyl substances (PFASs) from water: Enhanced retention and high flux	0.8003	0.1997	-0.699622	1	200	200	Pure water		Single		0	0	0	0	0	0	0	0	PFHxS	PFSA	sulfonic acid	400.112	3.5705	223.18	-3.31	54.37	-0.311	16.99	1.71	31.23	63.42	3.41	6.17	6	6	Bi_M5	NF	Lab	polyamide	47.56		69.2	3.32	20	190	4	Constant pressure
Bi et al, 2024	2024	A novel ZIF-L/PEI thin film nanocomposite membrane for removing perfluoroalkyl substances (PFASs) from water: Enhanced retention and high flux	0.805	0.19499999999999995	-0.709965	1	200	200	Pure water		Single		0	0	0	0	0	0	0	0	PFHxA	PFCA	carboxylic acid	314.05	3.1745	179.33	0.32	37.3	-0.516	12.76	1.91	31.39	52.15	3.53	5.26	5	6	Bi_M1	NF	Lab	polyamide	25.34		65.9		20	76.02	3	Constant pressure
Bi et al, 2024	2024	A novel ZIF-L/PEI thin film nanocomposite membrane for removing perfluoroalkyl substances (PFASs) from water: Enhanced retention and high flux	0.8137000000000001	0.1862999999999999	-0.729787	1	200	200	Pure water		Single		0	0	0	0	0	0	0	0	PFHxA	PFCA	carboxylic acid	314.05	3.1745	179.33	0.32	37.3	-0.516	12.76	1.91	31.39	52.15	3.53	5.26	5	6	Bi_M5	NF	Lab	polyamide	47.56		69.2	3.32	20	142.5	3	Constant pressure
Bi et al, 2024	2024	A novel ZIF-L/PEI thin film nanocomposite membrane for removing perfluoroalkyl substances (PFASs) from water: Enhanced retention and high flux	0.8159000000000001	0.18409999999999993	-0.734946	1	200	200	Pure water		Single		0	0	0	0	0	0	0	0	PFHxA	PFCA	carboxylic acid	314.05	3.1745	179.33	0.32	37.3	-0.516	12.76	1.91	31.39	52.15	3.53	5.26	5	6	Bi_M5	NF	Lab	polyamide	47.56		69.2	3.32	20	142.68	3	Constant pressure
Bi et al, 2024	2024	A novel ZIF-L/PEI thin film nanocomposite membrane for removing perfluoroalkyl substances (PFASs) from water: Enhanced retention and high flux	0.8161	0.18389999999999995	-0.735418	1	200	200	Pure water		Single		0	0	0	0	0	0	0	0	PFHxA	PFCA	carboxylic acid	314.05	3.1745	179.33	0.32	37.3	-0.516	12.76	1.91	31.39	52.15	3.53	5.26	5	6	Bi_M5	NF	Lab	polyamide	47.56		69.2	3.32	20	142.5	3	Constant pressure
Bi et al, 2024	2024	A novel ZIF-L/PEI thin film nanocomposite membrane for removing perfluoroalkyl substances (PFASs) from water: Enhanced retention and high flux	0.8288	0.17120000000000002	-0.766496	1	200	200	Pure water		Single		0	0	0	0	0	0	0	0	PFHxS	PFSA	sulfonic acid	400.112	3.5705	223.18	-3.31	54.37	-0.311	16.99	1.71	31.23	63.42	3.41	6.17	6	6	Bi_M1	NF	Lab	polyamide	25.34		65.9		20	76.02	3	Constant pressure
Bi et al, 2024	2024	A novel ZIF-L/PEI thin film nanocomposite membrane for removing perfluoroalkyl substances (PFASs) from water: Enhanced retention and high flux	0.8356999999999999	0.1643000000000001	-0.784362	1	200	200	Pure water		Single		0	0	0	0	0	0	0	0	PFHxA	PFCA	carboxylic acid	314.05	3.1745	179.33	0.32	37.3	-0.516	12.76	1.91	31.39	52.15	3.53	5.26	5	6	Bi_M5	NF	Lab	polyamide	47.56		69.2	3.32	20	95	2	Constant pressure
Bi et al, 2024	2024	A novel ZIF-L/PEI thin film nanocomposite membrane for removing perfluoroalkyl substances (PFASs) from water: Enhanced retention and high flux	0.8361	0.16390000000000005	-0.785421	1	200	200	Lab		Single		0	0	0	3	0	0	0	1.5	PFHxA	PFCA	carboxylic acid	314.05	3.1745	179.33	0.32	37.3	-0.516	12.76	1.91	31.39	52.15	3.53	5.26	5	6	Bi_M5	NF	Lab	polyamide	47.56		69.2	3.32	20		3	Constant pressure
Bi et al, 2024	2024	A novel ZIF-L/PEI thin film nanocomposite membrane for removing perfluoroalkyl substances (PFASs) from water: Enhanced retention and high flux	0.841	0.15900000000000003	-0.798603	1	200	200	Pure water		Single		0	0	0	0	0	0	0	0	PFHxS	PFSA	sulfonic acid	400.112	3.5705	223.18	-3.31	54.37	-0.311	16.99	1.71	31.23	63.42	3.41	6.17	6	6	Bi_M3	NF	Lab	polyamide	33.3		67.6		20	99.9	3	Constant pressure
Bi et al, 2024	2024	A novel ZIF-L/PEI thin film nanocomposite membrane for removing perfluoroalkyl substances (PFASs) from water: Enhanced retention and high flux	0.8502	0.14980000000000004	-0.824488	1	200	200	Pure water		Single		0	0	0	0	0	0	0	0	PFHxA	PFCA	carboxylic acid	314.05	3.1745	179.33	0.32	37.3	-0.516	12.76	1.91	31.39	52.15	3.53	5.26	5	6	Bi_M5	NF	Lab	polyamide	47.56		69.2	3.32	20	47.5	1	Constant pressure
Bi et al, 2024	2024	A novel ZIF-L/PEI thin film nanocomposite membrane for removing perfluoroalkyl substances (PFASs) from water: Enhanced retention and high flux	0.8504999999999999	0.14950000000000008	-0.825359	1	200	200	Lab		Single		3	0	0	3	0	0	0	3	PFHxA	PFCA	carboxylic acid	314.05	3.1745	179.33	0.32	37.3	-0.516	12.76	1.91	31.39	52.15	3.53	5.26	5	6	Bi_M5	NF	Lab	polyamide	47.56		69.2	3.32	20		3	Constant pressure
Bi et al, 2024	2024	A novel ZIF-L/PEI thin film nanocomposite membrane for removing perfluoroalkyl substances (PFASs) from water: Enhanced retention and high flux	0.852	0.14800000000000002	-0.829738	1	200	200	Pure water		Single		0	0	0	0	0	0	0	0	PFHxS	PFSA	sulfonic acid	400.112	3.5705	223.18	-3.31	54.37	-0.311	16.99	1.71	31.23	63.42	3.41	6.17	6	6	Bi_M0	NF	Lab	polyamide	20.46		68.3	4.5	20	61.38	3	Constant pressure
Bi et al, 2024	2024	A novel ZIF-L/PEI thin film nanocomposite membrane for removing perfluoroalkyl substances (PFASs) from water: Enhanced retention and high flux	0.855	0.14500000000000002	-0.838632	1	200	200	Raw		Single										PFHxA	PFCA	carboxylic acid	314.05	3.1745	179.33	0.32	37.3	-0.516	12.76	1.91	31.39	52.15	3.53	5.26	5	6	Bi_M5	NF	Lab	polyamide	47.56		69.2	3.32	20		3	Constant pressure
Bi et al, 2024	2024	A novel ZIF-L/PEI thin film nanocomposite membrane for removing perfluoroalkyl substances (PFASs) from water: Enhanced retention and high flux	0.8554	0.14459999999999995	-0.839832	1	200	200	Pure water		Single		0	0	0	0	0	0	0	0	PFNA	PFCA	carboxylic acid	464.071	5.0804	260.77	0.29	37.3	-0.516	18.51	1.78	38.53	71.54	3.96	6.85	8	9	Bi_M10	NF	Lab	polyamide	74.73				20	224.19	3	Constant pressure
Bi et al, 2024	2024	A novel ZIF-L/PEI thin film nanocomposite membrane for removing perfluoroalkyl substances (PFASs) from water: Enhanced retention and high flux	0.865	0.135	-0.869666	1	200	200	Raw		Single										PFHxS	PFSA	sulfonic acid	400.112	3.5705	223.18	-3.31	54.37	-0.311	16.99	1.71	31.23	63.42	3.41	6.17	6	6	Bi_M5	NF	Lab	polyamide	47.56		69.2	3.32	20		3	Constant pressure
Bi et al, 2024	2024	A novel ZIF-L/PEI thin film nanocomposite membrane for removing perfluoroalkyl substances (PFASs) from water: Enhanced retention and high flux	0.8679000000000001	0.13209999999999988	-0.879097	1	200	200	Lab		Single		0	3	0	6	0	0	0	9	PFHxA	PFCA	carboxylic acid	314.05	3.1745	179.33	0.32	37.3	-0.516	12.76	1.91	31.39	52.15	3.53	5.26	5	6	Bi_M5	NF	Lab	polyamide	47.56		69.2	3.32	20		3	Constant pressure
Bi et al, 2024	2024	A novel ZIF-L/PEI thin film nanocomposite membrane for removing perfluoroalkyl substances (PFASs) from water: Enhanced retention and high flux	0.8765999999999999	0.12340000000000007	-0.908685	1	200	200	Pure water		Single		0	0	0	0	0	0	0	0	PFHxS	PFSA	sulfonic acid	400.112	3.5705	223.18	-3.31	54.37	-0.311	16.99	1.71	31.23	63.42	3.41	6.17	6	6	Bi_M5	NF	Lab	polyamide	47.56		69.2	3.32	20	142.5	3	Constant pressure
Bi et al, 2024	2024	A novel ZIF-L/PEI thin film nanocomposite membrane for removing perfluoroalkyl substances (PFASs) from water: Enhanced retention and high flux	0.878	0.122	-0.91364	1	200	200	Pure water		Single		0	0	0	0	0	0	0	0	PFHxS	PFSA	sulfonic acid	400.112	3.5705	223.18	-3.31	54.37	-0.311	16.99	1.71	31.23	63.42	3.41	6.17	6	6	Bi_M5	NF	Lab	polyamide	47.56		69.2	3.32	20	142.68	3	Constant pressure
Bi et al, 2024	2024	A novel ZIF-L/PEI thin film nanocomposite membrane for removing perfluoroalkyl substances (PFASs) from water: Enhanced retention and high flux	0.8784000000000001	0.12159999999999993	-0.915066	1	200	200	Pure water		Single		0	0	0	0	0	0	0	0	PFHxS	PFSA	sulfonic acid	400.112	3.5705	223.18	-3.31	54.37	-0.311	16.99	1.71	31.23	63.42	3.41	6.17	6	6	Bi_M5	NF	Lab	polyamide	47.56		69.2	3.32	20	142.5	3	Constant pressure
Bi et al, 2024	2024	A novel ZIF-L/PEI thin film nanocomposite membrane for removing perfluoroalkyl substances (PFASs) from water: Enhanced retention and high flux	0.8803	0.11970000000000003	-0.921906	1	200	200	Lab		Single		0	3	0	6	0	0	0	9	PFHxA	PFCA	carboxylic acid	314.05	3.1745	179.33	0.32	37.3	-0.516	12.76	1.91	31.39	52.15	3.53	5.26	5	6	Bi_M5	NF	Lab	polyamide	47.56		69.2	3.32	20		3	Constant pressure
Bi et al, 2024	2024	A novel ZIF-L/PEI thin film nanocomposite membrane for removing perfluoroalkyl substances (PFASs) from water: Enhanced retention and high flux	0.8835999999999999	0.11640000000000006	-0.934047	1	200	200	Raw		Single										PFHxA	PFCA	carboxylic acid	314.05	3.1745	179.33	0.32	37.3	-0.516	12.76	1.91	31.39	52.15	3.53	5.26	5	6	Bi_M5	NF	Lab	polyamide	47.56		69.2	3.32	20		3	Constant pressure
Bi et al, 2024	2024	A novel ZIF-L/PEI thin film nanocomposite membrane for removing perfluoroalkyl substances (PFASs) from water: Enhanced retention and high flux	0.892	0.10799999999999998	-0.966576	1	200	200	Raw		Single										PFHxS	PFSA	sulfonic acid	400.112	3.5705	223.18	-3.31	54.37	-0.311	16.99	1.71	31.23	63.42	3.41	6.17	6	6	Bi_M5	NF	Lab	polyamide	47.56		69.2	3.32	20		3	Constant pressure
Bi et al, 2024	2024	A novel ZIF-L/PEI thin film nanocomposite membrane for removing perfluoroalkyl substances (PFASs) from water: Enhanced retention and high flux	0.907	0.093	-1.03152	1	200	200	Lab		Single		3	0	0	3	0	0	0	3	PFHxS	PFSA	sulfonic acid	400.112	3.5705	223.18	-3.31	54.37	-0.311	16.99	1.71	31.23	63.42	3.41	6.17	6	6	Bi_M5	NF	Lab	polyamide	47.56		69.2	3.32	20		3	Constant pressure
Bi et al, 2024	2024	A novel ZIF-L/PEI thin film nanocomposite membrane for removing perfluoroalkyl substances (PFASs) from water: Enhanced retention and high flux	0.9104000000000001	0.0896	-1.04769	1	200	200	Pure water		Single		0	0	0	0	0	0	0	0	PFHxS	PFSA	sulfonic acid	400.112	3.5705	223.18	-3.31	54.37	-0.311	16.99	1.71	31.23	63.42	3.41	6.17	6	6	Bi_M5	NF	Lab	polyamide	47.56		69.2	3.32	20	95	2	Constant pressure
Bi et al, 2024	2024	A novel ZIF-L/PEI thin film nanocomposite membrane for removing perfluoroalkyl substances (PFASs) from water: Enhanced retention and high flux	0.9113	0.0887	-1.05208	1	200	200	Lab		Single		0	0	0	3	0	0	0	1.5	PFHxS	PFSA	sulfonic acid	400.112	3.5705	223.18	-3.31	54.37	-0.311	16.99	1.71	31.23	63.42	3.41	6.17	6	6	Bi_M5	NF	Lab	polyamide	47.56		69.2	3.32	20		3	Constant pressure
Bi et al, 2024	2024	A novel ZIF-L/PEI thin film nanocomposite membrane for removing perfluoroalkyl substances (PFASs) from water: Enhanced retention and high flux	0.9201999999999999	0.0798	-1.098	1	200	200	Lab		Single		0	3	0	6	0	0	0	9	PFHxS	PFSA	sulfonic acid	400.112	3.5705	223.18	-3.31	54.37	-0.311	16.99	1.71	31.23	63.42	3.41	6.17	6	6	Bi_M5	NF	Lab	polyamide	47.56		69.2	3.32	20		3	Constant pressure
Bi et al, 2024	2024	A novel ZIF-L/PEI thin film nanocomposite membrane for removing perfluoroalkyl substances (PFASs) from water: Enhanced retention and high flux	0.9229	0.0771	-1.11295	1	200	200	Pure water		Single		0	0	0	0	0	0	0	0	PFHxS	PFSA	sulfonic acid	400.112	3.5705	223.18	-3.31	54.37	-0.311	16.99	1.71	31.23	63.42	3.41	6.17	6	6	Bi_M5	NF	Lab	polyamide	47.56		69.2	3.32	20	47.5	1	Constant pressure
Bi et al, 2024	2024	A novel ZIF-L/PEI thin film nanocomposite membrane for removing perfluoroalkyl substances (PFASs) from water: Enhanced retention and high flux	0.9289000000000001	0.0711	-1.14813	1	200	200	Lab		Single		0	3	0	6	0	0	0	9	PFHxS	PFSA	sulfonic acid	400.112	3.5705	223.18	-3.31	54.37	-0.311	16.99	1.71	31.23	63.42	3.41	6.17	6	6	Bi_M5	NF	Lab	polyamide	47.56		69.2	3.32	20		3	Constant pressure
Bi et al, 2024	2024	A novel ZIF-L/PEI thin film nanocomposite membrane for removing perfluoroalkyl substances (PFASs) from water: Enhanced retention and high flux	0.9547	0.0453	-1.3439	1	200	200	Pure water		Single		0	0	0	0	0	0	0	0	PFOA	PFCA	sulfonic acid	414.064	4.4451	233.54	0.3	37.3	-0.516	16.6	1.89	36.44	64.74	3.97	6.13	8	8	Bi_M3	NF	Lab	polyamide	33.3		67.6		20	99.9	3	Constant pressure
Bi et al, 2024	2024	A novel ZIF-L/PEI thin film nanocomposite membrane for removing perfluoroalkyl substances (PFASs) from water: Enhanced retention and high flux	0.9573999999999999	0.0426	-1.37059	1	200	200	Pure water		Single		0	0	0	0	0	0	0	0	PFOA	PFCA	sulfonic acid	414.064	4.4451	233.54	0.3	37.3	-0.516	16.6	1.89	36.44	64.74	3.97	6.13	8	8	Bi_M5	NF	Lab	polyamide	47.56		69.2	3.32	20	142.68	3	Constant pressure
Bi et al, 2024	2024	A novel ZIF-L/PEI thin film nanocomposite membrane for removing perfluoroalkyl substances (PFASs) from water: Enhanced retention and high flux	0.9742000000000001	0.025799999999999934	-1.58838	1	200	200	Pure water		Single		0	0	0	0	0	0	0	0	PFOA	PFCA	sulfonic acid	414.064	4.4451	233.54	0.3	37.3	-0.516	16.6	1.89	36.44	64.74	3.97	6.13	8	8	Bi_M0	NF	Lab	polyamide	20.46		68.3	4.5	20	61.38	3	Constant pressure
Bi et al, 2024	2024	A novel ZIF-L/PEI thin film nanocomposite membrane for removing perfluoroalkyl substances (PFASs) from water: Enhanced retention and high flux	0.9806999999999999	0.019300000000000095	-1.71444	1	200	200	Pure water		Single		0	0	0	0	0	0	0	0	PFOA	PFCA	sulfonic acid	414.064	4.4451	233.54	0.3	37.3	-0.516	16.6	1.89	36.44	64.74	3.97	6.13	8	8	Bi_M1	NF	Lab	polyamide	25.34		65.9		20	76.02	3	Constant pressure
Bi et al, 2024	2024	A novel ZIF-L/PEI thin film nanocomposite membrane for removing perfluoroalkyl substances (PFASs) from water: Enhanced retention and high flux	0.9823999999999999	0.0176	-1.75449	1	200	200	Pure water		Single		0	0	0	0	0	0	0	0	PFOS	PFSA	sulfonic acid	500.126	4.8411	277.54	-3.32	54.37	-0.311	20.82	1.68	32.97	77.43	3.55	7.44	8	8	Bi_M5	NF	Lab	polyamide	47.56		69.2	3.32	20	142.68	3	Constant pressure
Bi et al, 2024	2024	A novel ZIF-L/PEI thin film nanocomposite membrane for removing perfluoroalkyl substances (PFASs) from water: Enhanced retention and high flux	0.9851000000000001	0.014899999999999913	-1.82681	1	200	200	Pure water		Single		0	0	0	0	0	0	0	0	PFNA	PFCA	carboxylic acid	464.071	5.0804	260.77	0.29	37.3	-0.516	18.51	1.78	38.53	71.54	3.96	6.85	8	9	Bi_M5	NF	Lab	polyamide	47.56		69.2	3.32	20	142.68	3	Constant pressure
Bi et al, 2024	2024	A novel ZIF-L/PEI thin film nanocomposite membrane for removing perfluoroalkyl substances (PFASs) from water: Enhanced retention and high flux	0.9894	0.010600000000000054	-1.97469	1	200	200	Pure water		Single		0	0	0	0	0	0	0	0	PFNA	PFCA	carboxylic acid	464.071	5.0804	260.77	0.29	37.3	-0.516	18.51	1.78	38.53	71.54	3.96	6.85	8	9	Bi_M1	NF	Lab	polyamide	25.34		65.9		20	76.02	3	Constant pressure
Bi et al, 2024	2024	A novel ZIF-L/PEI thin film nanocomposite membrane for removing perfluoroalkyl substances (PFASs) from water: Enhanced retention and high flux	0.9904999999999999	0.0095	-2.02228	1	200	200	Pure water		Single		0	0	0	0	0	0	0	0	PFOS	PFSA	sulfonic acid	500.126	4.8411	277.54	-3.32	54.37	-0.311	20.82	1.68	32.97	77.43	3.55	7.44	8	8	Bi_M1	NF	Lab	polyamide	25.34		65.9		20	76.02	3	Constant pressure
Bi et al, 2024	2024	A novel ZIF-L/PEI thin film nanocomposite membrane for removing perfluoroalkyl substances (PFASs) from water: Enhanced retention and high flux	0.9908	0.0092	-2.03621	1	200	200	Pure water		Single		0	0	0	0	0	0	0	0	PFOS	PFSA	sulfonic acid	500.126	4.8411	277.54	-3.32	54.37	-0.311	20.82	1.68	32.97	77.43	3.55	7.44	8	8	Bi_M3	NF	Lab	polyamide	33.3		67.6		20	99.9	3	Constant pressure
Bi et al, 2024	2024	A novel ZIF-L/PEI thin film nanocomposite membrane for removing perfluoroalkyl substances (PFASs) from water: Enhanced retention and high flux	0.9945999999999999	0.0054	-2.26761	1	200	200	Pure water		Single		0	0	0	0	0	0	0	0	PFNA	PFCA	carboxylic acid	464.071	5.0804	260.77	0.29	37.3	-0.516	18.51	1.78	38.53	71.54	3.96	6.85	8	9	Bi_M3	NF	Lab	polyamide	33.3		67.6		20	99.9	3	Constant pressure
Bi et al, 2024	2024	A novel ZIF-L/PEI thin film nanocomposite membrane for removing perfluoroalkyl substances (PFASs) from water: Enhanced retention and high flux	0.9945999999999999	0.0054	-2.26761	1	200	200	Pure water		Single		0	0	0	0	0	0	0	0	PFOS	PFSA	sulfonic acid	500.126	4.8411	277.54	-3.32	54.37	-0.311	20.82	1.68	32.97	77.43	3.55	7.44	8	8	Bi_M0	NF	Lab	polyamide	20.46		68.3	4.5	20	61.38	3	Constant pressure
Bi et al, 2024	2024	A novel ZIF-L/PEI thin film nanocomposite membrane for removing perfluoroalkyl substances (PFASs) from water: Enhanced retention and high flux	0.9952	0.0048	-2.31876	1	200	200	Pure water		Single		0	0	0	0	0	0	0	0	PFNA	PFCA	carboxylic acid	464.071	5.0804	260.77	0.29	37.3	-0.516	18.51	1.78	38.53	71.54	3.96	6.85	8	9	Bi_M0	NF	Lab	polyamide	20.46		68.3	4.5	20	61.38	3	Constant pressure
Bi et al, 2024	2024	A novel ZIF-L/PEI thin film nanocomposite membrane for removing perfluoroalkyl substances (PFASs) from water: Enhanced retention and high flux	0.8226	0.1774	-0.751046	1	100	100	Pure water		Single		0	0	0	0	0	0	0	0	PFHxA	PFCA	carboxylic acid	314.05	3.1745	179.33	0.32	37.3	-0.516	12.76	1.91	31.39	52.15	3.53	5.26	5	6	Bi_M5	NF	Lab	polyamide	47.56		69.2	3.32	20	142.5	3	Constant pressure
Bi et al, 2024	2024	A novel ZIF-L/PEI thin film nanocomposite membrane for removing perfluoroalkyl substances (PFASs) from water: Enhanced retention and high flux	0.847	0.15300000000000002	-0.815309	1	100	100	Pure water		Single		0	0	0	0	0	0	0	0	PFHxS	PFSA	sulfonic acid	400.112	3.5705	223.18	-3.31	54.37	-0.311	16.99	1.71	31.23	63.42	3.41	6.17	6	6	Bi_M5	NF	Lab	polyamide	47.56		69.2	3.32	20	142.5	3	Constant pressure
Bi et al, 2024	2024	A novel ZIF-L/PEI thin film nanocomposite membrane for removing perfluoroalkyl substances (PFASs) from water: Enhanced retention and high flux	0.7755	0.22450000000000003	-0.648784	1	50	50	Pure water		Single		0	0	0	0	0	0	0	0	PFHxA	PFCA	carboxylic acid	314.05	3.1745	179.33	0.32	37.3	-0.516	12.76	1.91	31.39	52.15	3.53	5.26	5	6	Bi_M5	NF	Lab	polyamide	47.56		69.2	3.32	20	142.5	3	Constant pressure
Bi et al, 2024	2024	A novel ZIF-L/PEI thin film nanocomposite membrane for removing perfluoroalkyl substances (PFASs) from water: Enhanced retention and high flux	0.8262	0.17379999999999995	-0.75995	1	50	50	Pure water		Single		0	0	0	0	0	0	0	0	PFHxS	PFSA	sulfonic acid	400.112	3.5705	223.18	-3.31	54.37	-0.311	16.99	1.71	31.23	63.42	3.41	6.17	6	6	Bi_M5	NF	Lab	polyamide	47.56		69.2	3.32	20	142.5	3	Constant pressure
Bi et al, 2024	2024	A novel ZIF-L/PEI thin film nanocomposite membrane for removing perfluoroalkyl substances (PFASs) from water: Enhanced retention and high flux	0.7423000000000001	0.25769999999999993	-0.588886	1	20	20	Pure water		Single		0	0	0	0	0	0	0	0	PFHxA	PFCA	carboxylic acid	314.05	3.1745	179.33	0.32	37.3	-0.516	12.76	1.91	31.39	52.15	3.53	5.26	5	6	Bi_M5	NF	Lab	polyamide	47.56		69.2	3.32	20	142.5	3	Constant pressure
Bi et al, 2024	2024	A novel ZIF-L/PEI thin film nanocomposite membrane for removing perfluoroalkyl substances (PFASs) from water: Enhanced retention and high flux	0.8062	0.19379999999999997	-0.712646	1	20	20	Pure water		Single		0	0	0	0	0	0	0	0	PFHxS	PFSA	sulfonic acid	400.112	3.5705	223.18	-3.31	54.37	-0.311	16.99	1.71	31.23	63.42	3.41	6.17	6	6	Bi_M5	NF	Lab	polyamide	47.56		69.2	3.32	20	142.5	3	Constant pressure
Bi et al, 2024	2024	A novel ZIF-L/PEI thin film nanocomposite membrane for removing perfluoroalkyl substances (PFASs) from water: Enhanced retention and high flux	0.7301000000000001	0.2698999999999999	-0.568797	1	10	10	Pure water		Single		0	0	0	0	0	0	0	0	PFHxA	PFCA	carboxylic acid	314.05	3.1745	179.33	0.32	37.3	-0.516	12.76	1.91	31.39	52.15	3.53	5.26	5	6	Bi_M5	NF	Lab	polyamide	47.56		69.2	3.32	20	142.5	3	Constant pressure
Bi et al, 2024	2024	A novel ZIF-L/PEI thin film nanocomposite membrane for removing perfluoroalkyl substances (PFASs) from water: Enhanced retention and high flux	0.7362000000000001	0.2637999999999999	-0.578725	1	10	10	Pure water		Single		0	0	0	0	0	0	0	0	PFHxS	PFSA	sulfonic acid	400.112	3.5705	223.18	-3.31	54.37	-0.311	16.99	1.71	31.23	63.42	3.41	6.17	6	6	Bi_M5	NF	Lab	polyamide	47.56		69.2	3.32	20	142.5	3	Constant pressure
Bi et al, 2024	2024	A novel ZIF-L/PEI thin film nanocomposite membrane for removing perfluoroalkyl substances (PFASs) from water: Enhanced retention and high flux	0.3018	0.6981999999999999	-0.15602	1	200	200	Pure water	nan	Single	nan	0	0	0	0	0	0	0	0	PFBA	PFCA	carboxylic acid	214.036	1.9039	124.96	0.37	37.3	-0.516	8.93	1.78	25.87	40.37	3.39	4.59	3	4	Bi_M10	NF	Lab	polyamide	74.73	nan	nan	nan	20	224.19	3	Constant pressure
Bi et al, 2024	2024	A novel ZIF-L/PEI thin film nanocomposite membrane for removing perfluoroalkyl substances (PFASs) from water: Enhanced retention and high flux	0.3528	0.6472	-0.188961	1	200	200	Pure water	nan	Single	nan	0	0	0	0	0	0	0	0	PFBA	PFCA	carboxylic acid	214.036	1.9039	124.96	0.37	37.3	-0.516	8.93	1.78	25.87	40.37	3.39	4.59	3	4	Bi_M5	NF	Lab	polyamide	47.56	nan	69.2	3.32	20	142.5	3	Constant pressure
Bi et al, 2024	2024	A novel ZIF-L/PEI thin film nanocomposite membrane for removing perfluoroalkyl substances (PFASs) from water: Enhanced retention and high flux	0.3591	0.6409	-0.19321	1	200	200	Pure water	nan	Single	nan	0	0	0	0	0	0	0	0	PFBA	PFCA	carboxylic acid	214.036	1.9039	124.96	0.37	37.3	-0.516	8.93	1.78	25.87	40.37	3.39	4.59	3	4	Bi_M1	NF	Lab	polyamide	25.34	nan	65.9	nan	20	76.02	3	Constant pressure
Bi et al, 2024	2024	A novel ZIF-L/PEI thin film nanocomposite membrane for removing perfluoroalkyl substances (PFASs) from water: Enhanced retention and high flux	0.37	0.63	-0.200659	1	200	200	Pure water	nan	Single	nan	0	0	0	0	0	0	0	0	PFBA	PFCA	carboxylic acid	214.036	1.9039	124.96	0.37	37.3	-0.516	8.93	1.78	25.87	40.37	3.39	4.59	3	4	Bi_M0	NF	Lab	polyamide	20.46	nan	68.3	4.5	20	61.38	3	Constant pressure
Bi et al, 2024	2024	A novel ZIF-L/PEI thin film nanocomposite membrane for removing perfluoroalkyl substances (PFASs) from water: Enhanced retention and high flux	0.382	0.618	-0.209012	1	200	200	Pure water	nan	Single	nan	0	0	0	0	0	0	0	0	PFBA	PFCA	carboxylic acid	214.036	1.9039	124.96	0.37	37.3	-0.516	8.93	1.78	25.87	40.37	3.39	4.59	3	4	Bi_M3	NF	Lab	polyamide	33.3	nan	67.6	nan	20	99.9	3	Constant pressure
Bi et al, 2024	2024	A novel ZIF-L/PEI thin film nanocomposite membrane for removing perfluoroalkyl substances (PFASs) from water: Enhanced retention and high flux	0.4081	0.5919	-0.227752	1	200	200	Pure water	nan	Single	nan	0	0	0	0	0	0	0	0	PFBS	PFSA	sulfonic acid	300.098	2.2999	168.82	-3.31	54.37	-0.311	13.17	1.64	31.3	50.5	3.38	5.16	4	4	Bi_M10	NF	Lab	polyamide	74.73	nan	nan	nan	20	224.19	3	Constant pressure
Bi et al, 2024	2024	A novel ZIF-L/PEI thin film nanocomposite membrane for removing perfluoroalkyl substances (PFASs) from water: Enhanced retention and high flux	0.4121	0.5879	-0.230697	1	200	200	Pure water	nan	Single	nan	0	0	0	0	0	0	0	0	PFBS	PFSA	sulfonic acid	300.098	2.2999	168.82	-3.31	54.37	-0.311	13.17	1.64	31.3	50.5	3.38	5.16	4	4	Bi_M0	NF	Lab	polyamide	20.46	nan	68.3	4.5	20	61.38	3	Constant pressure
Bi et al, 2024	2024	A novel ZIF-L/PEI thin film nanocomposite membrane for removing perfluoroalkyl substances (PFASs) from water: Enhanced retention and high flux	0.4363	0.5637	-0.248952	1	200	200	Pure water	nan	Single	nan	0	0	0	0	0	0	0	0	PFBS	PFSA	sulfonic acid	300.098	2.2999	168.82	-3.31	54.37	-0.311	13.17	1.64	31.3	50.5	3.38	5.16	4	4	Bi_M1	NF	Lab	polyamide	25.34	nan	65.9	nan	20	76.02	3	Constant pressure
Bi et al, 2024	2024	A novel ZIF-L/PEI thin film nanocomposite membrane for removing perfluoroalkyl substances (PFASs) from water: Enhanced retention and high flux	0.4531	0.5468999999999999	-0.262092	1	200	200	Pure water	nan	Single	nan	0	0	0	0	0	0	0	0	PFBS	PFSA	sulfonic acid	300.098	2.2999	168.82	-3.31	54.37	-0.311	13.17	1.64	31.3	50.5	3.38	5.16	4	4	Bi_M3	NF	Lab	polyamide	33.3	nan	67.6	nan	20	99.9	3	Constant pressure
Bi et al, 2024	2024	A novel ZIF-L/PEI thin film nanocomposite membrane for removing perfluoroalkyl substances (PFASs) from water: Enhanced retention and high flux	0.4718	0.5282	-0.277202	1	200	200	Pure water	nan	Single	nan	0	0	0	0	0	0	0	0	PFHxA	PFCA	carboxylic acid	314.05	3.1745	179.33	0.32	37.3	-0.516	12.76	1.91	31.39	52.15	3.53	5.26	5	6	Bi_M5	NF	Lab	polyamide	47.56	nan	69.2	3.32	20	237.5	5	Constant pressure
Bi et al, 2024	2024	A novel ZIF-L/PEI thin film nanocomposite membrane for removing perfluoroalkyl substances (PFASs) from water: Enhanced retention and high flux	0.4789	0.5211	-0.283079	1	200	200	Pure water	nan	Single	nan	0	0	0	0	0	0	0	0	PFBS	PFSA	sulfonic acid	300.098	2.2999	168.82	-3.31	54.37	-0.311	13.17	1.64	31.3	50.5	3.38	5.16	4	4	Bi_M5	NF	Lab	polyamide	47.56	nan	69.2	3.32	20	142.68	3	Constant pressure
Boo, 2018	2018	High Performance Nanofiltration Membrane for Effective Removal of Perfluoroalkyl Substances at High Water Recovery	0.8824	0.11760000000000004	-0.929593	1	1000	1000	Lab	7	Single		15	5	0	10	5	0	0	32.5	PFOA	PFCA	sulfonic acid	414.064	4.4451	233.54	0.3	37.3	-0.516	16.6	1.89	36.44	64.74	3.97	6.13	8	8	PIP+BP_Boo	NF	Lab	polyamide	11.936	-12.5			25	80	6.9
Boo, 2018	2018	High Performance Nanofiltration Membrane for Effective Removal of Perfluoroalkyl Substances at High Water Recovery	0.8853	0.11470000000000002	-0.940437	1	1000	1000	Lab	7	Single		15	5	0	10	5	0	0	32.5	PFOA	PFCA	sulfonic acid	414.064	4.4451	233.54	0.3	37.3	-0.516	16.6	1.89	36.44	64.74	3.97	6.13	8	8	NF270	NF	Commercial	polyamide	21.28	-21.3	25.4	1.312	25	80	3.1
Boo, 2018	2018	High Performance Nanofiltration Membrane for Effective Removal of Perfluoroalkyl Substances at High Water Recovery	0.8896999999999999	0.11030000000000006	-0.957424	1	1000	1000	Lab	7	Single		15	5	0	10	5	0	0	32.5	PFOA	PFCA	sulfonic acid	414.064	4.4451	233.54	0.3	37.3	-0.516	16.6	1.89	36.44	64.74	3.97	6.13	8	8	PIP_Boo	NF	Lab	polyamide	10.46	-14			25	80	6.9
Boo, 2018	2018	High Performance Nanofiltration Membrane for Effective Removal of Perfluoroalkyl Substances at High Water Recovery	0.8942	0.1058	-0.975514	1	1000	1000	Pure water	7	Single		0	0	0	0	0	0	0	0	PFOA	PFCA	sulfonic acid	414.064	4.4451	233.54	0.3	37.3	-0.516	16.6	1.89	36.44	64.74	3.97	6.13	8	8	PIP+BP_Boo	NF	Lab	polyamide	11.936	-12.5			25	80	6.9
Boo, 2018	2018	High Performance Nanofiltration Membrane for Effective Removal of Perfluoroalkyl Substances at High Water Recovery	0.9029	0.0971	-1.01278	1	1000	1000	Pure water	7	Single		0	0	0	0	0	0	0	0	PFOA	PFCA	sulfonic acid	414.064	4.4451	233.54	0.3	37.3	-0.516	16.6	1.89	36.44	64.74	3.97	6.13	8	8	NF270	NF	Commercial	polyamide	21.28	-21.3	25.4	1.312	25	80	3.1
Boo, 2018	2018	High Performance Nanofiltration Membrane for Effective Removal of Perfluoroalkyl Substances at High Water Recovery	0.9102	0.0898	-1.04672	1	1000	1000	Pure water	7	Single		0	0	0	0	0	0	0	0	PFOA	PFCA	sulfonic acid	414.064	4.4451	233.54	0.3	37.3	-0.516	16.6	1.89	36.44	64.74	3.97	6.13	8	8	PIP_Boo	NF	Lab	polyamide	10.46	-14			25	80	6.9
Boonya-atichart, 2017	2017	Study of hybrid membrane filtration and photocatalysis for removal of perfluorooctanoic acid (PFOA) in groundwater	0.988	0.012	-1.92082	1	100	100		7.86	Single										PFOA	PFCA	sulfonic acid	414.064	4.4451	233.54	0.3	37.3	-0.516	16.6	1.89	36.44	64.74	3.97	6.13	8	8	2540-ACM5-TSF	RO	Commercial	polyamide	10.51	-20	35			24.2	6	Constant pressure
Boonya-atichart, 2017	2017	Study of hybrid membrane filtration and photocatalysis for removal of perfluorooctanoic acid (PFOA) in groundwater	0.991	0.009	-2.04576	1	100	100	Pure water	8.255	Single		0	0	0	0	0	0	0	0	PFOA	PFCA	sulfonic acid	414.064	4.4451	233.54	0.3	37.3	-0.516	16.6	1.89	36.44	64.74	3.97	6.13	8	8	2540-ACM5-TSF	RO	Commercial	polyamide	10.51	-20	35			24.2	6	Constant pressure
Chen et al, 2023	2023	Advanced thin-film composite polyamide membrane for precise trace short-chain PFAS sieving: Solution, environment and fouling effects	0.9639	0.0361	-1.44249	1	200	200	Pure water		Single		0	0	0	0	0	0	0	0	PFHxS	PFSA	sulfonic acid	400.112	3.5705	223.18	-3.31	54.37	-0.311	16.99	1.71	31.23	63.42	3.41	6.17	6	6	HA-2 TFCi	NF	Lab	polyamide	22.87	-47.5	28.45	1.09513	25		4	Constant pressure
Chen et al, 2023	2023	Advanced thin-film composite polyamide membrane for precise trace short-chain PFAS sieving: Solution, environment and fouling effects	0.9944	0.0056	-2.25181	1	200	200	Pure water		Single		0	0	0	0	0	0	0	0	PFHxA	PFCA	carboxylic acid	314.05	3.1745	179.33	0.32	37.3	-0.516	12.76	1.91	31.39	52.15	3.53	5.26	5	6	HA-2 TFCi	NF	Lab	polyamide	22.87	-47.5	28.45	1.09513	25		4	Constant pressure
Chen et al, 2023	2023	Advanced thin-film composite polyamide membrane for precise trace short-chain PFAS sieving: Solution, environment and fouling effects	0.5363	0.4637	-0.333763	1	100	100	Pure water	3	Single		0	0	0	0	0	0	0	0	PFHxS	PFSA	sulfonic acid	400.112	3.5705	223.18	-3.31	54.37	-0.311	16.99	1.71	31.23	63.42	3.41	6.17	6	6	HA-2 TFCi	NF	Lab	polyamide	22.87	-47.5	28.45	1.09513	25		4	Constant pressure
Chen et al, 2023	2023	Advanced thin-film composite polyamide membrane for precise trace short-chain PFAS sieving: Solution, environment and fouling effects	0.551	0.44899999999999995	-0.347754	1	100	100	Pure water		Single		0	0	0	0	0	0	0	0	PFBS	PFSA	sulfonic acid	300.098	2.2999	168.82	-3.31	54.37	-0.311	13.17	1.64	31.3	50.5	3.38	5.16	4	4	HA-3 TFCi	NF	Lab	polyamide	30.15	-49.2	36	1.27185	25	119.06	4	Constant pressure
Chen et al, 2023	2023	Advanced thin-film composite polyamide membrane for precise trace short-chain PFAS sieving: Solution, environment and fouling effects	0.6051	0.39490000000000003	-0.403513	1	100	100	Pure water	4	Single		0	0	0	0	0	0	0	0	PFHxA	PFCA	carboxylic acid	314.05	3.1745	179.33	0.32	37.3	-0.516	12.76	1.91	31.39	52.15	3.53	5.26	5	6	HA-2 TFCi	NF	Lab	polyamide	22.87	-47.5	28.45	1.09513	25		4	Constant pressure
Chen et al, 2023	2023	Advanced thin-film composite polyamide membrane for precise trace short-chain PFAS sieving: Solution, environment and fouling effects	0.6167	0.3833	-0.416461	1	100	100	Pure water		Single		0	0	0	0	0	0	0	0	PFHxS	PFSA	sulfonic acid	400.112	3.5705	223.18	-3.31	54.37	-0.311	16.99	1.71	31.23	63.42	3.41	6.17	6	6	HA-2 TFCi	NF	Lab	polyamide	22.87	-47.5	28.45	1.09513	25	157.75	7	Constant pressure
Chen et al, 2023	2023	Advanced thin-film composite polyamide membrane for precise trace short-chain PFAS sieving: Solution, environment and fouling effects	0.6364	0.36360000000000003	-0.439376	1	100	100	Pure water		Single		0	0	0	0	0	0	0	0	PFBS	PFSA	sulfonic acid	300.098	2.2999	168.82	-3.31	54.37	-0.311	13.17	1.64	31.3	50.5	3.38	5.16	4	4	HA-2 TFCi	NF	Lab	polyamide	22.87	-47.5	28.45	1.09513	25	88.01	4	Constant pressure
Chen et al, 2023	2023	Advanced thin-film composite polyamide membrane for precise trace short-chain PFAS sieving: Solution, environment and fouling effects	0.6408	0.35919999999999996	-0.444664	1	100	100	Pure water	4	Single		0	0	0	0	0	0	0	0	PFHxS	PFSA	sulfonic acid	400.112	3.5705	223.18	-3.31	54.37	-0.311	16.99	1.71	31.23	63.42	3.41	6.17	6	6	HA-2 TFCi	NF	Lab	polyamide	22.87	-47.5	28.45	1.09513	25		4	Constant pressure
Chen et al, 2023	2023	Advanced thin-film composite polyamide membrane for precise trace short-chain PFAS sieving: Solution, environment and fouling effects	0.6459	0.35409999999999997	-0.450874	1	100	100	Pure water	5	Single		0	0	0	0	0	0	0	0	PFHxS	PFSA	sulfonic acid	400.112	3.5705	223.18	-3.31	54.37	-0.311	16.99	1.71	31.23	63.42	3.41	6.17	6	6	HA-2 TFCi	NF	Lab	polyamide	22.87	-47.5	28.45	1.09513	25		4	Constant pressure
Chen et al, 2023	2023	Advanced thin-film composite polyamide membrane for precise trace short-chain PFAS sieving: Solution, environment and fouling effects	0.7426999999999999	0.2573000000000001	-0.58956	1	100	100	Pure water	6	Single		0	0	0	0	0	0	0	0	PFHxS	PFSA	sulfonic acid	400.112	3.5705	223.18	-3.31	54.37	-0.311	16.99	1.71	31.23	63.42	3.41	6.17	6	6	HA-2 TFCi	NF	Lab	polyamide	22.87	-47.5	28.45	1.09513	25		4	Constant pressure
Chen et al, 2023	2023	Advanced thin-film composite polyamide membrane for precise trace short-chain PFAS sieving: Solution, environment and fouling effects	0.758	0.242	-0.616185	1	100	100	Pure water	5	Single		0	0	0	0	0	0	0	0	PFHxA	PFCA	carboxylic acid	314.05	3.1745	179.33	0.32	37.3	-0.516	12.76	1.91	31.39	52.15	3.53	5.26	5	6	HA-2 TFCi	NF	Lab	polyamide	22.87	-47.5	28.45	1.09513	25		4	Constant pressure
Chen et al, 2023	2023	Advanced thin-film composite polyamide membrane for precise trace short-chain PFAS sieving: Solution, environment and fouling effects	0.7626000000000001	0.23739999999999994	-0.624519	1	100	100	Pure water		Single		0	0	0	0	0	0	0	0	PFHxS	PFSA	sulfonic acid	400.112	3.5705	223.18	-3.31	54.37	-0.311	16.99	1.71	31.23	63.42	3.41	6.17	6	6	Lab TFC-Chen	NF	Lab	polyamide	12.74	-26.24	49.5	1.49075	25	48.54	4	Constant pressure
Chen et al, 2023	2023	Advanced thin-film composite polyamide membrane for precise trace short-chain PFAS sieving: Solution, environment and fouling effects	0.7667	0.23329999999999995	-0.632085	1	100	100	Pure water		Single		0	0	0	0	0	0	0	0	PFHxS	PFSA	sulfonic acid	400.112	3.5705	223.18	-3.31	54.37	-0.311	16.99	1.71	31.23	63.42	3.41	6.17	6	6	HA-2 TFCi	NF	Lab	polyamide	22.87	-47.5	28.45	1.09513	25	135.21	6	Constant pressure
Chen et al, 2023	2023	Advanced thin-film composite polyamide membrane for precise trace short-chain PFAS sieving: Solution, environment and fouling effects	0.85	0.15000000000000002	-0.823909	1	100	100	Pure water		Single		0	0	0	0	0	0	0	0	PFHxS	PFSA	sulfonic acid	400.112	3.5705	223.18	-3.31	54.37	-0.311	16.99	1.71	31.23	63.42	3.41	6.17	6	6	HA-2 TFCi	NF	Lab	polyamide	22.87	-47.5	28.45	1.09513	25	112.68	5	Constant pressure
Chen et al, 2023	2023	Advanced thin-film composite polyamide membrane for precise trace short-chain PFAS sieving: Solution, environment and fouling effects	0.8548	0.1452	-0.838033	1	100	100	Pure water	6	Single		0	0	0	0	0	0	0	0	PFHxA	PFCA	carboxylic acid	314.05	3.1745	179.33	0.32	37.3	-0.516	12.76	1.91	31.39	52.15	3.53	5.26	5	6	HA-2 TFCi	NF	Lab	polyamide	22.87	-47.5	28.45	1.09513	25		4	Constant pressure
Chen et al, 2023	2023	Advanced thin-film composite polyamide membrane for precise trace short-chain PFAS sieving: Solution, environment and fouling effects	0.8611	0.13890000000000002	-0.857298	1	100	100	Pure water		Single		0	0	0	0	0	0	0	0	PFHxA	PFCA	carboxylic acid	314.05	3.1745	179.33	0.32	37.3	-0.516	12.76	1.91	31.39	52.15	3.53	5.26	5	6	HA-2 TFCi	NF	Lab	polyamide	22.87	-47.5	28.45	1.09513	25	158.1	7	Constant pressure
Chen et al, 2023	2023	Advanced thin-film composite polyamide membrane for precise trace short-chain PFAS sieving: Solution, environment and fouling effects	0.88	0.12	-0.920819	1	100	100	Pure water		Single		0	0	0	0	0	0	0	0	PFHxS	PFSA	sulfonic acid	400.112	3.5705	223.18	-3.31	54.37	-0.311	16.99	1.71	31.23	63.42	3.41	6.17	6	6	HA-1 TFCi	NF	Lab	polyamide	16.21	-44.2	49	1.40187	25	62.99	4	Constant pressure
Chen et al, 2023	2023	Advanced thin-film composite polyamide membrane for precise trace short-chain PFAS sieving: Solution, environment and fouling effects	0.9057999999999999	0.0942	-1.02595	1	100	100	Pure water		Single		0	0	0	0	0	0	0	0	PFHxS	PFSA	sulfonic acid	400.112	3.5705	223.18	-3.31	54.37	-0.311	16.99	1.71	31.23	63.42	3.41	6.17	6	6	HA-3 TFCi	NF	Lab	polyamide	30.15	-49.2	36	1.27185	25	116.84	4	Constant pressure
Chen et al, 2023	2023	Advanced thin-film composite polyamide membrane for precise trace short-chain PFAS sieving: Solution, environment and fouling effects	0.9170999999999999	0.0829	-1.08145	1	100	100	Pure water		Single		0	0	0	0	0	0	0	0	PFHxS	PFSA	sulfonic acid	400.112	3.5705	223.18	-3.31	54.37	-0.311	16.99	1.71	31.23	63.42	3.41	6.17	6	6	HA-2 TFCi	NF	Lab	polyamide	22.87	-47.5	28.45	1.09513	35		4	Constant pressure
Chen et al, 2023	2023	Advanced thin-film composite polyamide membrane for precise trace short-chain PFAS sieving: Solution, environment and fouling effects	0.9307	0.0693	-1.15927	1	100	100	Lab		Single		0	0	0	0	0	0	7.272	0	PFHxS	PFSA	sulfonic acid	400.112	3.5705	223.18	-3.31	54.37	-0.311	16.99	1.71	31.23	63.42	3.41	6.17	6	6	HA-2 TFCi	NF	Lab	polyamide	22.87	-47.5	28.45	1.09513	25		4	Constant pressure
Chen et al, 2023	2023	Advanced thin-film composite polyamide membrane for precise trace short-chain PFAS sieving: Solution, environment and fouling effects	0.9307	0.0693	-1.15927	1	100	100	Pure water		Single		0	0	0	0	0	0	0	0	PFHxS	PFSA	sulfonic acid	400.112	3.5705	223.18	-3.31	54.37	-0.311	16.99	1.71	31.23	63.42	3.41	6.17	6	6	HA-2 TFCi	NF	Lab	polyamide	22.87	-47.5	28.45	1.09513	25		4	Constant pressure
Chen et al, 2023	2023	Advanced thin-film composite polyamide membrane for precise trace short-chain PFAS sieving: Solution, environment and fouling effects	0.9333	0.0667	-1.17587	1	100	100	Pure water		Single		0	0	0	0	0	0	0	0	PFHxS	PFSA	sulfonic acid	400.112	3.5705	223.18	-3.31	54.37	-0.311	16.99	1.71	31.23	63.42	3.41	6.17	6	6	HA-2 TFCi	NF	Lab	polyamide	22.87	-47.5	28.45	1.09513	25	90.14	4	Constant pressure
Chen et al, 2023	2023	Advanced thin-film composite polyamide membrane for precise trace short-chain PFAS sieving: Solution, environment and fouling effects	0.934	0.066	-1.18046	1	100	100	Pure water		Single		0	0	0	0	0	0	0	0	PFHxS	PFSA	sulfonic acid	400.112	3.5705	223.18	-3.31	54.37	-0.311	16.99	1.71	31.23	63.42	3.41	6.17	6	6	HA-2 TFCi	NF	Lab	polyamide	22.87	-47.5	28.45	1.09513	25	90.14	4	Constant pressure
Chen et al, 2023	2023	Advanced thin-film composite polyamide membrane for precise trace short-chain PFAS sieving: Solution, environment and fouling effects	0.9356	0.0644	-1.19111	1	100	100	Pure water		Single		0	0	0	0	0	0	0	0	PFHxS	PFSA	sulfonic acid	400.112	3.5705	223.18	-3.31	54.37	-0.311	16.99	1.71	31.23	63.42	3.41	6.17	6	6	HA-2 TFCi	NF	Lab	polyamide	22.87	-47.5	28.45	1.09513	25		4	Constant pressure
Chen et al, 2023	2023	Advanced thin-film composite polyamide membrane for precise trace short-chain PFAS sieving: Solution, environment and fouling effects	0.9361	0.0639	-1.1945	1	100	100	Pure water		Single		0	0	0	0	0	0	0	0	PFHxA	PFCA	carboxylic acid	314.05	3.1745	179.33	0.32	37.3	-0.516	12.76	1.91	31.39	52.15	3.53	5.26	5	6	HA-2 TFCi	NF	Lab	polyamide	22.87	-47.5	28.45	1.09513	25	135.51	6	Constant pressure
Chen et al, 2023	2023	Advanced thin-film composite polyamide membrane for precise trace short-chain PFAS sieving: Solution, environment and fouling effects	0.9362999999999999	0.0637	-1.19586	1	100	100	Pure water	7	Single		0	0	0	0	0	0	0	0	PFHxS	PFSA	sulfonic acid	400.112	3.5705	223.18	-3.31	54.37	-0.311	16.99	1.71	31.23	63.42	3.41	6.17	6	6	HA-2 TFCi	NF	Lab	polyamide	22.87	-47.5	28.45	1.09513	25		4	Constant pressure
Chen et al, 2023	2023	Advanced thin-film composite polyamide membrane for precise trace short-chain PFAS sieving: Solution, environment and fouling effects	0.9366	0.0634	-1.19791	1	100	100	Pure water		Single		0	0	0	0	0	0	0	0	PFHxS	PFSA	sulfonic acid	400.112	3.5705	223.18	-3.31	54.37	-0.311	16.99	1.71	31.23	63.42	3.41	6.17	6	6	HA-2 TFCi	NF	Lab	polyamide	22.87	-47.5	28.45	1.09513	25		4	Constant pressure
Chen et al, 2023	2023	Advanced thin-film composite polyamide membrane for precise trace short-chain PFAS sieving: Solution, environment and fouling effects	0.9389	0.0611	-1.21396	1	100	100	Pure water		Single		0	0	0	0	0	0	0	0	PFHxS	PFSA	sulfonic acid	400.112	3.5705	223.18	-3.31	54.37	-0.311	16.99	1.71	31.23	63.42	3.41	6.17	6	6	HA-2 TFCi	NF	Lab	polyamide	22.87	-47.5	28.45	1.09513	25	67.61	3	Constant pressure
Chen et al, 2023	2023	Advanced thin-film composite polyamide membrane for precise trace short-chain PFAS sieving: Solution, environment and fouling effects	0.9414	0.058599999999999985	-1.2321	1	100	100	Pure water	8	Single		0	0	0	0	0	0	0	0	PFHxS	PFSA	sulfonic acid	400.112	3.5705	223.18	-3.31	54.37	-0.311	16.99	1.71	31.23	63.42	3.41	6.17	6	6	HA-2 TFCi	NF	Lab	polyamide	22.87	-47.5	28.45	1.09513	25		4	Constant pressure
Chen et al, 2023	2023	Advanced thin-film composite polyamide membrane for precise trace short-chain PFAS sieving: Solution, environment and fouling effects	0.9417	0.0583	-1.23433	1	100	100	Pure water		Single		0	0	0	0	0	0	0	0	PFHxS	PFSA	sulfonic acid	400.112	3.5705	223.18	-3.31	54.37	-0.311	16.99	1.71	31.23	63.42	3.41	6.17	6	6	HA-2 TFCi	NF	Lab	polyamide	22.87	-47.5	28.45	1.09513	25		4	Constant pressure
Chen et al, 2023	2023	Advanced thin-film composite polyamide membrane for precise trace short-chain PFAS sieving: Solution, environment and fouling effects	0.9448000000000001	0.055199999999999916	-1.25806	1	100	100	Pure water		Single		0	0	0	0	0	0	0	0	PFHxS	PFSA	sulfonic acid	400.112	3.5705	223.18	-3.31	54.37	-0.311	16.99	1.71	31.23	63.42	3.41	6.17	6	6	HA-2 TFCi	NF	Lab	polyamide	22.87	-47.5	28.45	1.09513	15		4	Constant pressure
Chen et al, 2023	2023	Advanced thin-film composite polyamide membrane for precise trace short-chain PFAS sieving: Solution, environment and fouling effects	0.9476	0.0524	-1.28067	1	100	100	Pure water		Single		0	0	0	0	0	0	0	0	PFHxS	PFSA	sulfonic acid	400.112	3.5705	223.18	-3.31	54.37	-0.311	16.99	1.71	31.23	63.42	3.41	6.17	6	6	HA-2 TFCi	NF	Lab	polyamide	22.87	-47.5	28.45	1.09513	5		4	Constant pressure
Chen et al, 2023	2023	Advanced thin-film composite polyamide membrane for precise trace short-chain PFAS sieving: Solution, environment and fouling effects	0.9490000000000001	0.050999999999999934	-1.29243	1	100	100	Pure water	9	Single		0	0	0	0	0	0	0	0	PFHxS	PFSA	sulfonic acid	400.112	3.5705	223.18	-3.31	54.37	-0.311	16.99	1.71	31.23	63.42	3.41	6.17	6	6	HA-2 TFCi	NF	Lab	polyamide	22.87	-47.5	28.45	1.09513	25		4	Constant pressure
Chen et al, 2023	2023	Advanced thin-film composite polyamide membrane for precise trace short-chain PFAS sieving: Solution, environment and fouling effects	0.9516	0.0484	-1.31515	1	100	100	Pure water	10	Single		0	0	0	0	0	0	0	0	PFHxS	PFSA	sulfonic acid	400.112	3.5705	223.18	-3.31	54.37	-0.311	16.99	1.71	31.23	63.42	3.41	6.17	6	6	HA-2 TFCi	NF	Lab	polyamide	22.87	-47.5	28.45	1.09513	25		4	Constant pressure
Chen et al, 2023	2023	Advanced thin-film composite polyamide membrane for precise trace short-chain PFAS sieving: Solution, environment and fouling effects	0.9517	0.0483	-1.31605	1	100	100	Lab		Single		0	1	0	2	0	0	0	3	PFHxS	PFSA	sulfonic acid	400.112	3.5705	223.18	-3.31	54.37	-0.311	16.99	1.71	31.23	63.42	3.41	6.17	6	6	HA-2 TFCi	NF	Lab	polyamide	22.87	-47.5	28.45	1.09513	25		4	Constant pressure
Chen et al, 2023	2023	Advanced thin-film composite polyamide membrane for precise trace short-chain PFAS sieving: Solution, environment and fouling effects	0.9573	0.0427	-1.36957	1	100	100	Lab		Single		0	1	0	2	0	0	0	3	PFHxS	PFSA	sulfonic acid	400.112	3.5705	223.18	-3.31	54.37	-0.311	16.99	1.71	31.23	63.42	3.41	6.17	6	6	HA-2 TFCi	NF	Lab	polyamide	22.87	-47.5	28.45	1.09513	25		4	Constant pressure
Chen et al, 2023	2023	Advanced thin-film composite polyamide membrane for precise trace short-chain PFAS sieving: Solution, environment and fouling effects	0.9667	0.033299999999999996	-1.47756	1	100	100	Pure water		Single		0	0	0	0	0	0	0	0	PFHxA	PFCA	carboxylic acid	314.05	3.1745	179.33	0.32	37.3	-0.516	12.76	1.91	31.39	52.15	3.53	5.26	5	6	HA-2 TFCi	NF	Lab	polyamide	22.87	-47.5	28.45	1.09513	25	112.93	5	Constant pressure
Chen et al, 2023	2023	Advanced thin-film composite polyamide membrane for precise trace short-chain PFAS sieving: Solution, environment and fouling effects	0.968	0.032	-1.49485	1	100	100	Lab		Single		0	2	0	4	0	0	0	6	PFHxS	PFSA	sulfonic acid	400.112	3.5705	223.18	-3.31	54.37	-0.311	16.99	1.71	31.23	63.42	3.41	6.17	6	6	HA-2 TFCi	NF	Lab	polyamide	22.87	-47.5	28.45	1.09513	25		4	Constant pressure
Chen et al, 2023	2023	Advanced thin-film composite polyamide membrane for precise trace short-chain PFAS sieving: Solution, environment and fouling effects	0.9693999999999999	0.0306	-1.51428	1	100	100	Pure water	7	Single		0	0	0	0	0	0	0	0	PFHxA	PFCA	carboxylic acid	314.05	3.1745	179.33	0.32	37.3	-0.516	12.76	1.91	31.39	52.15	3.53	5.26	5	6	HA-2 TFCi	NF	Lab	polyamide	22.87	-47.5	28.45	1.09513	25		4	Constant pressure
Chen et al, 2023	2023	Advanced thin-film composite polyamide membrane for precise trace short-chain PFAS sieving: Solution, environment and fouling effects	0.9704999999999999	0.0295	-1.53018	1	100	100	Lab		Single		0	0	0	0	0	0	3.636	0	PFHxS	PFSA	sulfonic acid	400.112	3.5705	223.18	-3.31	54.37	-0.311	16.99	1.71	31.23	63.42	3.41	6.17	6	6	HA-2 TFCi	NF	Lab	polyamide	22.87	-47.5	28.45	1.09513	25		4	Constant pressure
Chen et al, 2023	2023	Advanced thin-film composite polyamide membrane for precise trace short-chain PFAS sieving: Solution, environment and fouling effects	0.9704999999999999	0.0295	-1.53018	1	100	100	Lab		Single		0	0	0	0	0	0	1.818	0	PFHxS	PFSA	sulfonic acid	400.112	3.5705	223.18	-3.31	54.37	-0.311	16.99	1.71	31.23	63.42	3.41	6.17	6	6	HA-2 TFCi	NF	Lab	polyamide	22.87	-47.5	28.45	1.09513	25		4	Constant pressure
Chen et al, 2023	2023	Advanced thin-film composite polyamide membrane for precise trace short-chain PFAS sieving: Solution, environment and fouling effects	0.9752	0.024800000000000044	-1.60555	1	100	100	Pure water		Single		0	0	0	0	0	0	0	0	PFHxA	PFCA	carboxylic acid	314.05	3.1745	179.33	0.32	37.3	-0.516	12.76	1.91	31.39	52.15	3.53	5.26	5	6	HA-2 TFCi	NF	Lab	polyamide	22.87	-47.5	28.45	1.09513	35		4	Constant pressure
Chen et al, 2023	2023	Advanced thin-film composite polyamide membrane for precise trace short-chain PFAS sieving: Solution, environment and fouling effects	0.9784999999999999	0.021500000000000075	-1.66756	1	100	100	Lab		Single		0	2	0	4	0	0	0	6	PFHxS	PFSA	sulfonic acid	400.112	3.5705	223.18	-3.31	54.37	-0.311	16.99	1.71	31.23	63.42	3.41	6.17	6	6	HA-2 TFCi	NF	Lab	polyamide	22.87	-47.5	28.45	1.09513	25		4	Constant pressure
Chen et al, 2023	2023	Advanced thin-film composite polyamide membrane for precise trace short-chain PFAS sieving: Solution, environment and fouling effects	0.9812000000000001	0.018799999999999928	-1.72584	1	100	100	Lab		Single		0	3	0	6	0	0	0	9	PFHxS	PFSA	sulfonic acid	400.112	3.5705	223.18	-3.31	54.37	-0.311	16.99	1.71	31.23	63.42	3.41	6.17	6	6	HA-2 TFCi	NF	Lab	polyamide	22.87	-47.5	28.45	1.09513	25		4	Constant pressure
Chen et al, 2023	2023	Advanced thin-film composite polyamide membrane for precise trace short-chain PFAS sieving: Solution, environment and fouling effects	0.9840000000000001	0.015999999999999903	-1.79588	1	100	100	Lab		Single		0	3	0	6	0	0	0	9	PFHxS	PFSA	sulfonic acid	400.112	3.5705	223.18	-3.31	54.37	-0.311	16.99	1.71	31.23	63.42	3.41	6.17	6	6	HA-2 TFCi	NF	Lab	polyamide	22.87	-47.5	28.45	1.09513	25		4	Constant pressure
Chen et al, 2023	2023	Advanced thin-film composite polyamide membrane for precise trace short-chain PFAS sieving: Solution, environment and fouling effects	0.9858	0.0142	-1.84771	1	100	100	Pure water		Single		0	0	0	0	0	0	0	0	PFHxA	PFCA	carboxylic acid	314.05	3.1745	179.33	0.32	37.3	-0.516	12.76	1.91	31.39	52.15	3.53	5.26	5	6	Lab TFC-Chen	NF	Lab	polyamide	12.74	-26.24	49.5	1.49075	25	48.7	4	Constant pressure
Chen et al, 2023	2023	Advanced thin-film composite polyamide membrane for precise trace short-chain PFAS sieving: Solution, environment and fouling effects	0.9867	0.013299999999999979	-1.87615	1	100	100	Lab		Single		0	0	0	0	0	0	7.272	0	PFHxA	PFCA	carboxylic acid	314.05	3.1745	179.33	0.32	37.3	-0.516	12.76	1.91	31.39	52.15	3.53	5.26	5	6	HA-2 TFCi	NF	Lab	polyamide	22.87	-47.5	28.45	1.09513	25		4	Constant pressure
Chen et al, 2023	2023	Advanced thin-film composite polyamide membrane for precise trace short-chain PFAS sieving: Solution, environment and fouling effects	0.9867	0.013299999999999979	-1.87615	1	100	100	Pure water		Single		0	0	0	0	0	0	0	0	PFHxS	PFSA	sulfonic acid	400.112	3.5705	223.18	-3.31	54.37	-0.311	16.99	1.71	31.23	63.42	3.41	6.17	6	6	HA-2 TFCi	NF	Lab	polyamide	22.87	-47.5	28.45	1.09513	25		4	Constant pressure
Chen et al, 2023	2023	Advanced thin-film composite polyamide membrane for precise trace short-chain PFAS sieving: Solution, environment and fouling effects	0.9884000000000001	0.011599999999999944	-1.93554	1	100	100	Pure water		Single		0	0	0	0	0	0	0	0	PFHxA	PFCA	carboxylic acid	314.05	3.1745	179.33	0.32	37.3	-0.516	12.76	1.91	31.39	52.15	3.53	5.26	5	6	HA-3 TFCi	NF	Lab	polyamide	30.15	-49.2	36	1.27185	25	117.48	4	Constant pressure
Chen et al, 2023	2023	Advanced thin-film composite polyamide membrane for precise trace short-chain PFAS sieving: Solution, environment and fouling effects	0.9884000000000001	0.011599999999999944	-1.93554	1	100	100	Pure water		Single		0	0	0	0	0	0	0	0	PFOA	PFCA	sulfonic acid	414.064	4.4451	233.54	0.3	37.3	-0.516	16.6	1.89	36.44	64.74	3.97	6.13	8	8	Lab TFC-Chen	NF	Lab	polyamide	12.74	-26.24	49.5	1.49075	25	48.21	4	Constant pressure
Chen et al, 2023	2023	Advanced thin-film composite polyamide membrane for precise trace short-chain PFAS sieving: Solution, environment and fouling effects	0.9884000000000001	0.011599999999999944	-1.93554	1	100	100	Pure water		Single		0	0	0	0	0	0	0	0	PFOA	PFCA	sulfonic acid	414.064	4.4451	233.54	0.3	37.3	-0.516	16.6	1.89	36.44	64.74	3.97	6.13	8	8	HA-1 TFCi	NF	Lab	polyamide	16.21	-44.2	49	1.40187	25	63.53	4	Constant pressure
Chen et al, 2023	2023	Advanced thin-film composite polyamide membrane for precise trace short-chain PFAS sieving: Solution, environment and fouling effects	0.9884000000000001	0.011599999999999944	-1.93554	1	100	100	Pure water		Single		0	0	0	0	0	0	0	0	PFOS	PFSA	sulfonic acid	500.126	4.8411	277.54	-3.32	54.37	-0.311	20.82	1.68	32.97	77.43	3.55	7.44	8	8	Lab TFC-Chen	NF	Lab	polyamide	12.74	-26.24	49.5	1.49075	25	48.15	4	Constant pressure
Chen et al, 2023	2023	Advanced thin-film composite polyamide membrane for precise trace short-chain PFAS sieving: Solution, environment and fouling effects	0.9889	0.011099999999999999	-1.95468	1	100	100	Pure water		Single		0	0	0	0	0	0	0	0	PFHxA	PFCA	carboxylic acid	314.05	3.1745	179.33	0.32	37.3	-0.516	12.76	1.91	31.39	52.15	3.53	5.26	5	6	HA-2 TFCi	NF	Lab	polyamide	22.87	-47.5	28.45	1.09513	25	90.34	4	Constant pressure
Chen et al, 2023	2023	Advanced thin-film composite polyamide membrane for precise trace short-chain PFAS sieving: Solution, environment and fouling effects	0.9893000000000001	0.010699999999999932	-1.97062	1	100	100	Pure water		Single		0	0	0	0	0	0	0	0	PFHxA	PFCA	carboxylic acid	314.05	3.1745	179.33	0.32	37.3	-0.516	12.76	1.91	31.39	52.15	3.53	5.26	5	6	HA-2 TFCi	NF	Lab	polyamide	22.87	-47.5	28.45	1.09513	25		4	Constant pressure
Chen et al, 2023	2023	Advanced thin-film composite polyamide membrane for precise trace short-chain PFAS sieving: Solution, environment and fouling effects	0.9897	0.010299999999999976	-1.98716	1	100	100	Pure water		Single		0	0	0	0	0	0	0	0	PFHxA	PFCA	carboxylic acid	314.05	3.1745	179.33	0.32	37.3	-0.516	12.76	1.91	31.39	52.15	3.53	5.26	5	6	HA-1 TFCi	NF	Lab	polyamide	16.21	-44.2	49	1.40187	25	63.72	4	Constant pressure
Chen et al, 2023	2023	Advanced thin-film composite polyamide membrane for precise trace short-chain PFAS sieving: Solution, environment and fouling effects	0.9898	0.010199999999999987	-1.9914	1	100	100	Pure water	8	Single		0	0	0	0	0	0	0	0	PFHxA	PFCA	carboxylic acid	314.05	3.1745	179.33	0.32	37.3	-0.516	12.76	1.91	31.39	52.15	3.53	5.26	5	6	HA-2 TFCi	NF	Lab	polyamide	22.87	-47.5	28.45	1.09513	25		4	Constant pressure
Chen et al, 2023	2023	Advanced thin-film composite polyamide membrane for precise trace short-chain PFAS sieving: Solution, environment and fouling effects	0.9898	0.010199999999999987	-1.9914	1	100	100	Pure water	9	Single		0	0	0	0	0	0	0	0	PFHxA	PFCA	carboxylic acid	314.05	3.1745	179.33	0.32	37.3	-0.516	12.76	1.91	31.39	52.15	3.53	5.26	5	6	HA-2 TFCi	NF	Lab	polyamide	22.87	-47.5	28.45	1.09513	25		4	Constant pressure
Chen et al, 2023	2023	Advanced thin-film composite polyamide membrane for precise trace short-chain PFAS sieving: Solution, environment and fouling effects	0.99	0.010000000000000009	-2	1	100	100	Lab		Single		0	2	0	4	0	0	3.636	6	PFHxS	PFSA	sulfonic acid	400.112	3.5705	223.18	-3.31	54.37	-0.311	16.99	1.71	31.23	63.42	3.41	6.17	6	6	HA-2 TFCi	NF	Lab	polyamide	22.87	-47.5	28.45	1.09513	25		4	Constant pressure
Chen et al, 2023	2023	Advanced thin-film composite polyamide membrane for precise trace short-chain PFAS sieving: Solution, environment and fouling effects	0.9902	0.0098	-2.00877	1	100	100	Lab		Single		0	2	0	4	0	0	3.636	6	PFHxS	PFSA	sulfonic acid	400.112	3.5705	223.18	-3.31	54.37	-0.311	16.99	1.71	31.23	63.42	3.41	6.17	6	6	HA-2 TFCi	NF	Lab	polyamide	22.87	-47.5	28.45	1.09513	25		4	Constant pressure
Chen et al, 2023	2023	Advanced thin-film composite polyamide membrane for precise trace short-chain PFAS sieving: Solution, environment and fouling effects	0.991	0.009	-2.04576	1	100	100	Pure water		Single		0	0	0	0	0	0	0	0	PFOA	PFCA	sulfonic acid	414.064	4.4451	233.54	0.3	37.3	-0.516	16.6	1.89	36.44	64.74	3.97	6.13	8	8	HA-3 TFCi	NF	Lab	polyamide	30.15	-49.2	36	1.27185	25	118.02	4	Constant pressure
Chen et al, 2023	2023	Advanced thin-film composite polyamide membrane for precise trace short-chain PFAS sieving: Solution, environment and fouling effects	0.991	0.009	-2.04576	1	100	100	Pure water		Single		0	0	0	0	0	0	0	0	PFOS	PFSA	sulfonic acid	500.126	4.8411	277.54	-3.32	54.37	-0.311	20.82	1.68	32.97	77.43	3.55	7.44	8	8	HA-1 TFCi	NF	Lab	polyamide	16.21	-44.2	49	1.40187	25	62.46	4	Constant pressure
Chen et al, 2023	2023	Advanced thin-film composite polyamide membrane for precise trace short-chain PFAS sieving: Solution, environment and fouling effects	0.9917	0.0083	-2.08092	1	100	100	Pure water		Single		0	0	0	0	0	0	0	0	PFHxA	PFCA	carboxylic acid	314.05	3.1745	179.33	0.32	37.3	-0.516	12.76	1.91	31.39	52.15	3.53	5.26	5	6	HA-2 TFCi	NF	Lab	polyamide	22.87	-47.5	28.45	1.09513	25	67.76	3	Constant pressure
Chen et al, 2023	2023	Advanced thin-film composite polyamide membrane for precise trace short-chain PFAS sieving: Solution, environment and fouling effects	0.9917	0.0083	-2.08092	1	100	100	Pure water		Single		0	0	0	0	0	0	0	0	PFHxA	PFCA	carboxylic acid	314.05	3.1745	179.33	0.32	37.3	-0.516	12.76	1.91	31.39	52.15	3.53	5.26	5	6	HA-2 TFCi	NF	Lab	polyamide	22.87	-47.5	28.45	1.09513	5		4	Constant pressure
Chen et al, 2023	2023	Advanced thin-film composite polyamide membrane for precise trace short-chain PFAS sieving: Solution, environment and fouling effects	0.9917	0.0083	-2.08092	1	100	100	Pure water		Single		0	0	0	0	0	0	0	0	PFHxA	PFCA	carboxylic acid	314.05	3.1745	179.33	0.32	37.3	-0.516	12.76	1.91	31.39	52.15	3.53	5.26	5	6	HA-2 TFCi	NF	Lab	polyamide	22.87	-47.5	28.45	1.09513	25		4	Constant pressure
Chen et al, 2023	2023	Advanced thin-film composite polyamide membrane for precise trace short-chain PFAS sieving: Solution, environment and fouling effects	0.9917	0.0083	-2.08092	1	100	100	Pure water		Single		0	0	0	0	0	0	0	0	PFOA	PFCA	sulfonic acid	414.064	4.4451	233.54	0.3	37.3	-0.516	16.6	1.89	36.44	64.74	3.97	6.13	8	8	HA-2 TFCi	NF	Lab	polyamide	22.87	-47.5	28.45	1.09513	25	90.06	4	Constant pressure
Chen et al, 2023	2023	Advanced thin-film composite polyamide membrane for precise trace short-chain PFAS sieving: Solution, environment and fouling effects	0.9919	0.0081	-2.09151	1	100	100	Pure water		Single		0	0	0	0	0	0	0	0	PFHxA	PFCA	carboxylic acid	314.05	3.1745	179.33	0.32	37.3	-0.516	12.76	1.91	31.39	52.15	3.53	5.26	5	6	HA-2 TFCi	NF	Lab	polyamide	22.87	-47.5	28.45	1.09513	25		4	Constant pressure
Chen et al, 2023	2023	Advanced thin-film composite polyamide membrane for precise trace short-chain PFAS sieving: Solution, environment and fouling effects	0.9924	0.0076	-2.11919	1	100	100	Pure water	10	Single		0	0	0	0	0	0	0	0	PFHxA	PFCA	carboxylic acid	314.05	3.1745	179.33	0.32	37.3	-0.516	12.76	1.91	31.39	52.15	3.53	5.26	5	6	HA-2 TFCi	NF	Lab	polyamide	22.87	-47.5	28.45	1.09513	25		4	Constant pressure
Chen et al, 2023	2023	Advanced thin-film composite polyamide membrane for precise trace short-chain PFAS sieving: Solution, environment and fouling effects	0.9943000000000001	0.0057	-2.24413	1	100	100	Pure water		Single		0	0	0	0	0	0	0	0	PFHxA	PFCA	carboxylic acid	314.05	3.1745	179.33	0.32	37.3	-0.516	12.76	1.91	31.39	52.15	3.53	5.26	5	6	HA-2 TFCi	NF	Lab	polyamide	22.87	-47.5	28.45	1.09513	25	90.34	4	Constant pressure
Chen et al, 2023	2023	Advanced thin-film composite polyamide membrane for precise trace short-chain PFAS sieving: Solution, environment and fouling effects	0.9945	0.0055	-2.25964	1	100	100	Pure water		Single		0	0	0	0	0	0	0	0	PFHxA	PFCA	carboxylic acid	314.05	3.1745	179.33	0.32	37.3	-0.516	12.76	1.91	31.39	52.15	3.53	5.26	5	6	HA-2 TFCi	NF	Lab	polyamide	22.87	-47.5	28.45	1.09513	15		4	Constant pressure
Chen et al, 2023	2023	Advanced thin-film composite polyamide membrane for precise trace short-chain PFAS sieving: Solution, environment and fouling effects	0.9945999999999999	0.0054	-2.26761	1	100	100	Lab		Single		0	1	0	2	0	0	0	3	PFHxA	PFCA	carboxylic acid	314.05	3.1745	179.33	0.32	37.3	-0.516	12.76	1.91	31.39	52.15	3.53	5.26	5	6	HA-2 TFCi	NF	Lab	polyamide	22.87	-47.5	28.45	1.09513	25		4	Constant pressure
Chen et al, 2023	2023	Advanced thin-film composite polyamide membrane for precise trace short-chain PFAS sieving: Solution, environment and fouling effects	0.9945999999999999	0.0054	-2.26761	1	100	100	Lab		Single		0	2	0	4	0	0	0	6	PFHxA	PFCA	carboxylic acid	314.05	3.1745	179.33	0.32	37.3	-0.516	12.76	1.91	31.39	52.15	3.53	5.26	5	6	HA-2 TFCi	NF	Lab	polyamide	22.87	-47.5	28.45	1.09513	25		4	Constant pressure
Chen et al, 2023	2023	Advanced thin-film composite polyamide membrane for precise trace short-chain PFAS sieving: Solution, environment and fouling effects	0.9945999999999999	0.0054	-2.26761	1	100	100	Lab		Single		0	0	0	0	0	0	1.818	0	PFHxA	PFCA	carboxylic acid	314.05	3.1745	179.33	0.32	37.3	-0.516	12.76	1.91	31.39	52.15	3.53	5.26	5	6	HA-2 TFCi	NF	Lab	polyamide	22.87	-47.5	28.45	1.09513	25		4	Constant pressure
Chen et al, 2023	2023	Advanced thin-film composite polyamide membrane for precise trace short-chain PFAS sieving: Solution, environment and fouling effects	0.9947	0.0053	-2.27572	1	100	100	Lab		Single		0	1	0	2	0	0	0	3	PFHxA	PFCA	carboxylic acid	314.05	3.1745	179.33	0.32	37.3	-0.516	12.76	1.91	31.39	52.15	3.53	5.26	5	6	HA-2 TFCi	NF	Lab	polyamide	22.87	-47.5	28.45	1.09513	25		4	Constant pressure
Chen et al, 2023	2023	Advanced thin-film composite polyamide membrane for precise trace short-chain PFAS sieving: Solution, environment and fouling effects	0.9947	0.0053	-2.27572	1	100	100	Lab		Single		0	2	0	4	0	0	0	6	PFHxA	PFCA	carboxylic acid	314.05	3.1745	179.33	0.32	37.3	-0.516	12.76	1.91	31.39	52.15	3.53	5.26	5	6	HA-2 TFCi	NF	Lab	polyamide	22.87	-47.5	28.45	1.09513	25		4	Constant pressure
Chen et al, 2023	2023	Advanced thin-film composite polyamide membrane for precise trace short-chain PFAS sieving: Solution, environment and fouling effects	0.9947	0.0053	-2.27572	1	100	100	Lab		Single		0	3	0	6	0	0	0	9	PFHxA	PFCA	carboxylic acid	314.05	3.1745	179.33	0.32	37.3	-0.516	12.76	1.91	31.39	52.15	3.53	5.26	5	6	HA-2 TFCi	NF	Lab	polyamide	22.87	-47.5	28.45	1.09513	25		4	Constant pressure
Chen et al, 2023	2023	Advanced thin-film composite polyamide membrane for precise trace short-chain PFAS sieving: Solution, environment and fouling effects	0.9948	0.0052	-2.284	1	100	100	Pure water		Single		0	0	0	0	0	0	0	0	PFOS	PFSA	sulfonic acid	500.126	4.8411	277.54	-3.32	54.37	-0.311	20.82	1.68	32.97	77.43	3.55	7.44	8	8	HA-3 TFCi	NF	Lab	polyamide	30.15	-49.2	36	1.27185	25	117.01	4	Constant pressure
Chen et al, 2023	2023	Advanced thin-film composite polyamide membrane for precise trace short-chain PFAS sieving: Solution, environment and fouling effects	0.9973000000000001	0.0027	-2.56864	1	100	100	Lab		Single		0	0	0	0	0	0	3.636	0	PFHxA	PFCA	carboxylic acid	314.05	3.1745	179.33	0.32	37.3	-0.516	12.76	1.91	31.39	52.15	3.53	5.26	5	6	HA-2 TFCi	NF	Lab	polyamide	22.87	-47.5	28.45	1.09513	25		4	Constant pressure
Chen et al, 2023	2023	Advanced thin-film composite polyamide membrane for precise trace short-chain PFAS sieving: Solution, environment and fouling effects	0.9973000000000001	0.0027	-2.56864	1	100	100	Pure water		Single		0	0	0	0	0	0	0	0	PFHxA	PFCA	carboxylic acid	314.05	3.1745	179.33	0.32	37.3	-0.516	12.76	1.91	31.39	52.15	3.53	5.26	5	6	HA-2 TFCi	NF	Lab	polyamide	22.87	-47.5	28.45	1.09513	25		4	Constant pressure
Chen et al, 2023	2023	Advanced thin-film composite polyamide membrane for precise trace short-chain PFAS sieving: Solution, environment and fouling effects	0.9984999999999999	0.0015	-2.82391	1	100	100	Pure water		Single		0	0	0	0	0	0	0	0	PFOS	PFSA	sulfonic acid	500.126	4.8411	277.54	-3.32	54.37	-0.311	20.82	1.68	32.97	77.43	3.55	7.44	8	8	HA-2 TFCi	NF	Lab	polyamide	22.87	-47.5	28.45	1.09513	25	90.41	4	Constant pressure
Chen et al, 2023	2023	Advanced thin-film composite polyamide membrane for precise trace short-chain PFAS sieving: Solution, environment and fouling effects	0.9998999999999999	0.0001	-4	right	100	100	Lab		Single		0	3	0	6	0	0	0	9	PFHxA	PFCA	carboxylic acid	314.05	3.1745	179.33	0.32	37.3	-0.516	12.76	1.91	31.39	52.15	3.53	5.26	5	6	HA-2 TFCi	NF	Lab	polyamide	22.87	-47.5	28.45	1.09513	25		4	Constant pressure
Chen et al, 2023	2023	Advanced thin-film composite polyamide membrane for precise trace short-chain PFAS sieving: Solution, environment and fouling effects	0.9998999999999999	0.0001	-4	right	100	100	Lab		Single		0	2	0	4	0	0	3.636	6	PFHxA	PFCA	carboxylic acid	314.05	3.1745	179.33	0.32	37.3	-0.516	12.76	1.91	31.39	52.15	3.53	5.26	5	6	HA-2 TFCi	NF	Lab	polyamide	22.87	-47.5	28.45	1.09513	25		4	Constant pressure
Chen et al, 2023	2023	Advanced thin-film composite polyamide membrane for precise trace short-chain PFAS sieving: Solution, environment and fouling effects	0.9998999999999999	0.0001	-4	right	100	100	Lab		Single		0	2	0	4	0	0	3.636	6	PFHxA	PFCA	carboxylic acid	314.05	3.1745	179.33	0.32	37.3	-0.516	12.76	1.91	31.39	52.15	3.53	5.26	5	6	HA-2 TFCi	NF	Lab	polyamide	22.87	-47.5	28.45	1.09513	25		4	Constant pressure
Chen et al, 2023	2023	Advanced thin-film composite polyamide membrane for precise trace short-chain PFAS sieving: Solution, environment and fouling effects	0.9333	0.0667	-1.17587	1	50	50	Pure water		Single		0	0	0	0	0	0	0	0	PFHxS	PFSA	sulfonic acid	400.112	3.5705	223.18	-3.31	54.37	-0.311	16.99	1.71	31.23	63.42	3.41	6.17	6	6	HA-2 TFCi	NF	Lab	polyamide	22.87	-47.5	28.45	1.09513	25		4	Constant pressure
Chen et al, 2023	2023	Advanced thin-film composite polyamide membrane for precise trace short-chain PFAS sieving: Solution, environment and fouling effects	0.9778	0.022199999999999998	-1.65365	1	50	50	Pure water		Single		0	0	0	0	0	0	0	0	PFHxA	PFCA	carboxylic acid	314.05	3.1745	179.33	0.32	37.3	-0.516	12.76	1.91	31.39	52.15	3.53	5.26	5	6	HA-2 TFCi	NF	Lab	polyamide	22.87	-47.5	28.45	1.09513	25		4	Constant pressure
Chen et al, 2023	2023	Advanced thin-film composite polyamide membrane for precise trace short-chain PFAS sieving: Solution, environment and fouling effects	0.8806	0.11939999999999995	-0.922996	1	10	10	Pure water		Single		0	0	0	0	0	0	0	0	PFHxS	PFSA	sulfonic acid	400.112	3.5705	223.18	-3.31	54.37	-0.311	16.99	1.71	31.23	63.42	3.41	6.17	6	6	HA-2 TFCi	NF	Lab	polyamide	22.87	-47.5	28.45	1.09513	25		4	Constant pressure
Chen et al, 2023	2023	Advanced thin-film composite polyamide membrane for precise trace short-chain PFAS sieving: Solution, environment and fouling effects	0.9667	0.033299999999999996	-1.47756	1	10	10	Pure water		Single		0	0	0	0	0	0	0	0	PFHxA	PFCA	carboxylic acid	314.05	3.1745	179.33	0.32	37.3	-0.516	12.76	1.91	31.39	52.15	3.53	5.26	5	6	HA-2 TFCi	NF	Lab	polyamide	22.87	-47.5	28.45	1.09513	25		4	Constant pressure
Chen et al, 2023	2023	Advanced thin-film composite polyamide membrane for precise trace short-chain PFAS sieving: Solution, environment and fouling effects	0.4064	0.5936	-0.226506	1	100	100	Pure water	2	Single	nan	0	0	0	0	0	0	0	0	PFHxA	PFCA	carboxylic acid	314.05	3.1745	179.33	0.32	37.3	-0.516	12.76	1.91	31.39	52.15	3.53	5.26	5	6	HA-2 TFCi	NF	Lab	polyamide	22.87	-47.5	28.45	1.09513	25	nan	4	Constant pressure
Chen et al, 2023	2023	Advanced thin-film composite polyamide membrane for precise trace short-chain PFAS sieving: Solution, environment and fouling effects	0.4103	0.5897	-0.229369	1	100	100	Pure water	nan	Single	nan	0	0	0	0	0	0	0	0	PFBA	PFCA	carboxylic acid	214.036	1.9039	124.96	0.37	37.3	-0.516	8.93	1.78	25.87	40.37	3.39	4.59	3	4	HA-1 TFCi	NF	Lab	polyamide	16.21	-44.2	49	1.40187	25	62.73	4	Constant pressure
Chen et al, 2023	2023	Advanced thin-film composite polyamide membrane for precise trace short-chain PFAS sieving: Solution, environment and fouling effects	0.4232	0.5768	-0.238975	1	100	100	Pure water	nan	Single	nan	0	0	0	0	0	0	0	0	PFBA	PFCA	carboxylic acid	214.036	1.9039	124.96	0.37	37.3	-0.516	8.93	1.78	25.87	40.37	3.39	4.59	3	4	HA-3 TFCi	NF	Lab	polyamide	30.15	-49.2	36	1.27185	25	118.7	4	Constant pressure
Chen et al, 2023	2023	Advanced thin-film composite polyamide membrane for precise trace short-chain PFAS sieving: Solution, environment and fouling effects	0.4496	0.5504	-0.259322	1	100	100	Pure water	nan	Single	nan	0	0	0	0	0	0	0	0	PFBA	PFCA	carboxylic acid	214.036	1.9039	124.96	0.37	37.3	-0.516	8.93	1.78	25.87	40.37	3.39	4.59	3	4	HA-2 TFCi	NF	Lab	polyamide	22.87	-47.5	28.45	1.09513	25	88.91	4	Constant pressure
Chen et al, 2023	2023	Advanced thin-film composite polyamide membrane for precise trace short-chain PFAS sieving: Solution, environment and fouling effects	0.4879	0.5121	-0.290645	1	100	100	Pure water	2	Single	nan	0	0	0	0	0	0	0	0	PFHxS	PFSA	sulfonic acid	400.112	3.5705	223.18	-3.31	54.37	-0.311	16.99	1.71	31.23	63.42	3.41	6.17	6	6	HA-2 TFCi	NF	Lab	polyamide	22.87	-47.5	28.45	1.09513	25	nan	4	Constant pressure
Chen et al, 2023	2023	Advanced thin-film composite polyamide membrane for precise trace short-chain PFAS sieving: Solution, environment and fouling effects	0.489	0.511	-0.291579	1	100	100	Pure water	nan	Single	nan	0	0	0	0	0	0	0	0	PFBS	PFSA	sulfonic acid	300.098	2.2999	168.82	-3.31	54.37	-0.311	13.17	1.64	31.3	50.5	3.38	5.16	4	4	HA-1 TFCi	NF	Lab	polyamide	16.21	-44.2	49	1.40187	25	62.04	4	Constant pressure
Chen et al, 2023	2023	Advanced thin-film composite polyamide membrane for precise trace short-chain PFAS sieving: Solution, environment and fouling effects	0.4903	0.5097	-0.292685	1	100	100	Pure water	nan	Single	nan	0	0	0	0	0	0	0	0	PFBS	PFSA	sulfonic acid	300.098	2.2999	168.82	-3.31	54.37	-0.311	13.17	1.64	31.3	50.5	3.38	5.16	4	4	Lab TFC-Chen	NF	Lab	polyamide	12.74	-26.24	49.5	1.49075	25	50.32	4	Constant pressure
Fang et al, 2024	2024	Hydrophilic membranes for effective removal of PFAS from water: Anti-fouling, durability, and reusability	0.6169	0.3831	-0.416688	1	100	500	Lab	7.8	Mixed	PFBA, PFPeA, PFOA, PFOS, GenX (all 0.1 mg/L)	6	0	0	5	0	0	0	5.5	HFPO-DA	PFECA	ether	330.049	3.1061	188.28	0.33	46.53	-0.516	13.6	1.98	35.65	57.22	4.07	5.28	6	6	PAN-Q_Fang	UF	Lab	polyacrylonitrile	21.3	13.9	39.5			47	2.5	Constant flux
Fang et al, 2024	2024	Hydrophilic membranes for effective removal of PFAS from water: Anti-fouling, durability, and reusability	0.8290000000000001	0.17099999999999993	-0.767004	1	100	500	Lab	7.8	Mixed	PFBA, PFPeA, PFOA, PFOS, GenX (all 0.1 mg/L)	6	0	0	5	0	0	0	5.5	PFOA	PFCA	sulfonic acid	414.064	4.4451	233.54	0.3	37.3	-0.516	16.6	1.89	36.44	64.74	3.97	6.13	8	8	PAN-Q_Fang	UF	Lab	polyacrylonitrile	21.3	13.9	39.5			47	2.5	Constant flux
Fang et al, 2024	2024	Hydrophilic membranes for effective removal of PFAS from water: Anti-fouling, durability, and reusability	0.9867	0.013299999999999979	-1.87615	1	100	500	Lab	7.8	Mixed	PFBA, PFPeA, PFOA, PFOS, GenX (all 0.1 mg/L)	6	0	0	5	0	0	0	5.5	PFOS	PFSA	sulfonic acid	500.126	4.8411	277.54	-3.32	54.37	-0.311	20.82	1.68	32.97	77.43	3.55	7.44	8	8	PAN-Q_Fang	UF	Lab	polyacrylonitrile	21.3	13.9	39.5			47	2.5	Constant flux
Fang et al, 2024	2024	Hydrophilic membranes for effective removal of PFAS from water: Anti-fouling, durability, and reusability	0.565	0.43500000000000005	-0.361511	1	100	100	Lab	8	Single		6	0	0	5	0	0	0	5.5	PFOS	PFSA	sulfonic acid	500.126	4.8411	277.54	-3.32	54.37	-0.311	20.82	1.68	32.97	77.43	3.55	7.44	8	8	PAN_Fang	UF	Lab	polyacrylonitrile	9.2	-67.8	56.1			47	2.5	Constant flux
Fang et al, 2024	2024	Hydrophilic membranes for effective removal of PFAS from water: Anti-fouling, durability, and reusability	0.7654000000000001	0.23459999999999992	-0.629672	1	100	100	Lab	12	Single		6	0	0	5	0	0	0	5.5	PFOS	PFSA	sulfonic acid	500.126	4.8411	277.54	-3.32	54.37	-0.311	20.82	1.68	32.97	77.43	3.55	7.44	8	8	PAN-Q_Fang	UF	Lab	polyacrylonitrile	21.3	13.9	39.5			47	2.5	Constant flux
Fang et al, 2024	2024	Hydrophilic membranes for effective removal of PFAS from water: Anti-fouling, durability, and reusability	0.9808	0.019199999999999995	-1.7167	1	100	100	Lab	8	Single		6	0	0	5	0	0	0	5.5	PFOS	PFSA	sulfonic acid	500.126	4.8411	277.54	-3.32	54.37	-0.311	20.82	1.68	32.97	77.43	3.55	7.44	8	8	PAN-Q_Fang	UF	Lab	polyacrylonitrile	21.3	13.9	39.5			47	2.5	Constant flux
Fang et al, 2024	2024	Hydrophilic membranes for effective removal of PFAS from water: Anti-fouling, durability, and reusability	0.9897	0.010299999999999976	-1.98716	1	100	100	Lab	3	Single		6	0	0	5	0	0	0	5.5	PFOS	PFSA	sulfonic acid	500.126	4.8411	277.54	-3.32	54.37	-0.311	20.82	1.68	32.97	77.43	3.55	7.44	8	8	PAN_Fang	UF	Lab	polyacrylonitrile	9.2	-67.8	56.1			47	2.5	Constant flux
Fang et al, 2024	2024	Hydrophilic membranes for effective removal of PFAS from water: Anti-fouling, durability, and reusability	0.9897	0.010299999999999976	-1.98716	1	100	100	Lab	3	Single		6	0	0	5	0	0	0	5.5	PFOS	PFSA	sulfonic acid	500.126	4.8411	277.54	-3.32	54.37	-0.311	20.82	1.68	32.97	77.43	3.55	7.44	8	8	PAN-Q_Fang	UF	Lab	polyacrylonitrile	21.3	13.9	39.5			47	2.5	Constant flux
Fang et al, 2024	2024	Hydrophilic membranes for effective removal of PFAS from water: Anti-fouling, durability, and reusability	0.055	0.945	-0.0245682	1	100	500	Lab	7.8	Mixed	PFBA, PFPeA, PFOA, PFOS, GenX (all 0.1 mg/L)	6	0	0	5	0	0	0	5.5	PFBA	PFCA	carboxylic acid	214.036	1.9039	124.96	0.37	37.3	-0.516	8.93	1.78	25.87	40.37	3.39	4.59	3	4	PAN-Q_Fang	UF	Lab	polyacrylonitrile	21.3	13.9	39.5	nan	nan	47	2.5	Constant flux
Fang et al, 2024	2024	Hydrophilic membranes for effective removal of PFAS from water: Anti-fouling, durability, and reusability	0.1547	0.8452999999999999	-0.0729891	1	100	500	Lab	7.8	Mixed	PFBA, PFPeA, PFOA, PFOS, GenX (all 0.1 mg/L)	6	0	0	5	0	0	0	5.5	PFPeA	PFCA	carboxylic acid	264.043	2.5392	152.18	0.34	37.3	-0.516	10.85	1.85	29.45	44.26	3.34	4.63	4	5	PAN-Q_Fang	UF	Lab	polyacrylonitrile	21.3	13.9	39.5	nan	nan	47	2.5	Constant flux
Franke, 2019	2019	Efficient removal of per- and polyfluoroalkyl substances (PFASs) in drinking water treatment: nanofiltration combined with active carbon or anion exchange	0.833	0.16700000000000004	-0.777284	right	0.006	0.216	Raw	7.8	Mixed	in ng/L: <6 PFBA, <7 PFPeA, 14 PFHxA, <8 PFHpA, <10 PFOA, 11 PFBS, 110 PFHxS, 39 PFOS	1.13	3.09	0	1.229	5.955	0	2.8	19.2695	PFBA	PFCA	carboxylic acid	214.036	1.9039	124.96	0.37	37.3	-0.516	8.93	1.78	25.87	40.37	3.39	4.59	3	4	NF270	NF	Commercial	polyamide	14.32	-32.6	25.4	1.312	8.5
Franke, 2019	2019	Efficient removal of per- and polyfluoroalkyl substances (PFASs) in drinking water treatment: nanofiltration combined with active carbon or anion exchange	0.833	0.16700000000000004	-0.777284	right	0.007	0.216	Raw	7.8	Mixed	in ng/L: <6 PFBA, <7 PFPeA, 14 PFHxA, <8 PFHpA, <10 PFOA, 11 PFBS, 110 PFHxS, 39 PFOS	1.13	3.09	0	1.229	5.955	0	2.8	19.2695	PFPeA	PFCA	carboxylic acid	264.043	2.5392	152.18	0.34	37.3	-0.516	10.85	1.85	29.45	44.26	3.34	4.63	4	5	NF270	NF	Commercial	polyamide	14.32	-32.6	25.4	1.312	8.5
Franke, 2019	2019	Efficient removal of per- and polyfluoroalkyl substances (PFASs) in drinking water treatment: nanofiltration combined with active carbon or anion exchange	0.882	0.118	-0.928118	right	0.008	0.216	Raw	7.8	Mixed	in ng/L: <6 PFBA, <7 PFPeA, 14 PFHxA, <8 PFHpA, <10 PFOA, 11 PFBS, 110 PFHxS, 39 PFOS	1.13	3.09	0	1.229	5.955	0	2.8	19.2695	PFHpA	PFCA	carboxylic acid	364.057	3.8098	206.5	0.31	37.3	-0.516	14.68	1.8	34.55	63.18	3.83	6.15	6	7	NF270	NF	Commercial	polyamide	14.32	-32.6	25.4	1.312	8.5
Franke, 2019	2019	Efficient removal of per- and polyfluoroalkyl substances (PFASs) in drinking water treatment: nanofiltration combined with active carbon or anion exchange	0.9640000000000001	0.036	-1.4437	right	0.011	0.216	Raw	7.8	Mixed	in ng/L: <6 PFBA, <7 PFPeA, 14 PFHxA, <8 PFHpA, <10 PFOA, 11 PFBS, 110 PFHxS, 39 PFOS	1.13	3.09	0	1.229	5.955	0	2.8	19.2695	PFBS	PFSA	sulfonic acid	300.098	2.2999	168.82	-3.31	54.37	-0.311	13.17	1.64	31.3	50.5	3.38	5.16	4	4	NF270	NF	Commercial	polyamide	14.32	-32.6	25.4	1.312	8.5
Franke, 2019	2019	Efficient removal of per- and polyfluoroalkyl substances (PFASs) in drinking water treatment: nanofiltration combined with active carbon or anion exchange	0.976	0.024	-1.61979	right	0.014	0.216	Raw	7.8	Mixed	in ng/L: <6 PFBA, <7 PFPeA, 14 PFHxA, <8 PFHpA, <10 PFOA, 11 PFBS, 110 PFHxS, 39 PFOS	1.13	3.09	0	1.229	5.955	0	2.8	19.2695	PFHxS	PFSA	sulfonic acid	400.112	3.5705	223.18	-3.31	54.37	-0.311	16.99	1.71	31.23	63.42	3.41	6.17	6	6	NF270	NF	Commercial	polyamide	14.32	-32.6	25.4	1.312	8.5
Franke, 2019	2019	Efficient removal of per- and polyfluoroalkyl substances (PFASs) in drinking water treatment: nanofiltration combined with active carbon or anion exchange	0.977	0.023	-1.63827	right	0.01	0.216	Raw	7.8	Mixed	in ng/L: <6 PFBA, <7 PFPeA, 14 PFHxA, <8 PFHpA, <10 PFOA, 11 PFBS, 110 PFHxS, 39 PFOS	1.13	3.09	0	1.229	5.955	0	2.8	19.2695	PFOA	PFCA	sulfonic acid	414.064	4.4451	233.54	0.3	37.3	-0.516	16.6	1.89	36.44	64.74	3.97	6.13	8	8	NF270	NF	Commercial	polyamide	14.32	-32.6	25.4	1.312	8.5
Franke, 2019	2019	Efficient removal of per- and polyfluoroalkyl substances (PFASs) in drinking water treatment: nanofiltration combined with active carbon or anion exchange	0.985	0.015000000000000013	-1.82391	1	0.11	0.216	Raw	7.8	Mixed	in ng/L: <6 PFBA, <7 PFPeA, 14 PFHxA, <8 PFHpA, <10 PFOA, 11 PFBS, 110 PFHxS, 39 PFOS	1.13	3.09	0	1.229	5.955	0	2.8	19.2695	PFHxS	PFSA	sulfonic acid	400.112	3.5705	223.18	-3.31	54.37	-0.311	16.99	1.71	31.23	63.42	3.41	6.17	6	6	NF270	NF	Commercial	polyamide	14.32	-32.6	25.4	1.312	8.5
Franke, 2019	2019	Efficient removal of per- and polyfluoroalkyl substances (PFASs) in drinking water treatment: nanofiltration combined with active carbon or anion exchange	0.992	0.008	-2.09691	1	0.039	0.216	Raw	7.8	Mixed	in ng/L: <6 PFBA, <7 PFPeA, 14 PFHxA, <8 PFHpA, <10 PFOA, 11 PFBS, 110 PFHxS, 39 PFOS	1.13	3.09	0	1.229	5.955	0	2.8	19.2695	PFOS	PFSA	sulfonic acid	500.126	4.8411	277.54	-3.32	54.37	-0.311	20.82	1.68	32.97	77.43	3.55	7.44	8	8	NF270	NF	Commercial	polyamide	14.32	-32.6	25.4	1.312	8.5
Franke, 2021	2021	The Price of Really Clean Water: Combining Nanofiltration with Granular Activated Carbon and Anion Exchange Resins for the Removal of Per- And Polyfluoralkyl Substances (PFASs) in Drinking Water Production	0.98	0.020000000000000018	-1.69897	right	0.01	0.091	Raw	7.8	Mixed	<10 ng/L PFBA, PFPeA, PFHxA, PFHpA, PFOA, PFBS, 62 ng/L PFHxS, 30 ng/L PFOS	1.3399999999999999	3.062	0	1.165	5.71	0	3.2	18.7965	PFBA	PFCA	carboxylic acid	214.036	1.9039	124.96	0.37	37.3	-0.516	8.93	1.78	25.87	40.37	3.39	4.59	3	4	NF90	NF	Commercial	polyamide	8.2	-26.5	68	1.15702	8.3
Franke, 2021	2021	The Price of Really Clean Water: Combining Nanofiltration with Granular Activated Carbon and Anion Exchange Resins for the Removal of Per- And Polyfluoralkyl Substances (PFASs) in Drinking Water Production	0.98	0.020000000000000018	-1.69897	right	0.01	0.091	Raw	7.8	Mixed	<10 ng/L PFBA, PFPeA, PFHxA, PFHpA, PFOA, PFBS, 62 ng/L PFHxS, 30 ng/L PFOS	1.3399999999999999	3.062	0	1.165	5.71	0	3.2	18.7965	PFPeA	PFCA	carboxylic acid	264.043	2.5392	152.18	0.34	37.3	-0.516	10.85	1.85	29.45	44.26	3.34	4.63	4	5	NF90	NF	Commercial	polyamide	8.2	-26.5	68	1.15702	8.3
Franke, 2021	2021	The Price of Really Clean Water: Combining Nanofiltration with Granular Activated Carbon and Anion Exchange Resins for the Removal of Per- And Polyfluoralkyl Substances (PFASs) in Drinking Water Production	0.98	0.020000000000000018	-1.69897	right	0.01	0.091	Raw	7.8	Mixed	<10 ng/L PFBA, PFPeA, PFHxA, PFHpA, PFOA, PFBS, 62 ng/L PFHxS, 30 ng/L PFOS	1.3399999999999999	3.062	0	1.165	5.71	0	3.2	18.7965	PFHxA	PFCA	carboxylic acid	314.05	3.1745	179.33	0.32	37.3	-0.516	12.76	1.91	31.39	52.15	3.53	5.26	5	6	NF90	NF	Commercial	polyamide	8.2	-26.5	68	1.15702	8.3
Franke, 2021	2021	The Price of Really Clean Water: Combining Nanofiltration with Granular Activated Carbon and Anion Exchange Resins for the Removal of Per- And Polyfluoralkyl Substances (PFASs) in Drinking Water Production	0.98	0.020000000000000018	-1.69897	right	0.01	0.091	Raw	7.8	Mixed	<10 ng/L PFBA, PFPeA, PFHxA, PFHpA, PFOA, PFBS, 62 ng/L PFHxS, 30 ng/L PFOS	1.3399999999999999	3.062	0	1.165	5.71	0	3.2	18.7965	PFHpA	PFCA	carboxylic acid	364.057	3.8098	206.5	0.31	37.3	-0.516	14.68	1.8	34.55	63.18	3.83	6.15	6	7	NF90	NF	Commercial	polyamide	8.2	-26.5	68	1.15702	8.3
Franke, 2021	2021	The Price of Really Clean Water: Combining Nanofiltration with Granular Activated Carbon and Anion Exchange Resins for the Removal of Per- And Polyfluoralkyl Substances (PFASs) in Drinking Water Production	0.98	0.020000000000000018	-1.69897	right	0.01	0.091	Raw	7.8	Mixed	<10 ng/L PFBA, PFPeA, PFHxA, PFHpA, PFOA, PFBS, 62 ng/L PFHxS, 30 ng/L PFOS	1.3399999999999999	3.062	0	1.165	5.71	0	3.2	18.7965	PFBS	PFSA	sulfonic acid	300.098	2.2999	168.82	-3.31	54.37	-0.311	13.17	1.64	31.3	50.5	3.38	5.16	4	4	NF90	NF	Commercial	polyamide	8.2	-26.5	68	1.15702	8.3
Franke, 2021	2021	The Price of Really Clean Water: Combining Nanofiltration with Granular Activated Carbon and Anion Exchange Resins for the Removal of Per- And Polyfluoralkyl Substances (PFASs) in Drinking Water Production	0.98	0.020000000000000018	-1.69897	right	0.062	0.091	Raw	7.8	Mixed	<10 ng/L PFBA, PFPeA, PFHxA, PFHpA, PFOA, PFBS, 62 ng/L PFHxS, 30 ng/L PFOS	1.3399999999999999	3.062	0	1.165	5.71	0	3.2	18.7965	PFHxS	PFSA	sulfonic acid	400.112	3.5705	223.18	-3.31	54.37	-0.311	16.99	1.71	31.23	63.42	3.41	6.17	6	6	NF90	NF	Commercial	polyamide	8.2	-26.5	68	1.15702	8.3
Franke, 2021	2021	The Price of Really Clean Water: Combining Nanofiltration with Granular Activated Carbon and Anion Exchange Resins for the Removal of Per- And Polyfluoralkyl Substances (PFASs) in Drinking Water Production	0.98	0.020000000000000018	-1.69897	right	0.001	0.091	Raw	7.8	Mixed	<10 ng/L PFBA, PFPeA, PFHxA, PFHpA, PFOA, PFBS, 62 ng/L PFHxS, 30 ng/L PFOS	1.3399999999999999	3.062	0	1.165	5.71	0	3.2	18.7965	PFBA	PFCA	carboxylic acid	214.036	1.9039	124.96	0.37	37.3	-0.516	8.93	1.78	25.87	40.37	3.39	4.59	3	4	NF270	NF	Commercial	polyamide	14.32	-32.6	25.4	1.312	8.3
Franke, 2021	2021	The Price of Really Clean Water: Combining Nanofiltration with Granular Activated Carbon and Anion Exchange Resins for the Removal of Per- And Polyfluoralkyl Substances (PFASs) in Drinking Water Production	0.98	0.020000000000000018	-1.69897	right	0.001	0.091	Raw	7.8	Mixed	<10 ng/L PFBA, PFPeA, PFHxA, PFHpA, PFOA, PFBS, 62 ng/L PFHxS, 30 ng/L PFOS	1.3399999999999999	3.062	0	1.165	5.71	0	3.2	18.7965	PFPeA	PFCA	carboxylic acid	264.043	2.5392	152.18	0.34	37.3	-0.516	10.85	1.85	29.45	44.26	3.34	4.63	4	5	NF270	NF	Commercial	polyamide	14.32	-32.6	25.4	1.312	8.3
Franke, 2021	2021	The Price of Really Clean Water: Combining Nanofiltration with Granular Activated Carbon and Anion Exchange Resins for the Removal of Per- And Polyfluoralkyl Substances (PFASs) in Drinking Water Production	0.98	0.020000000000000018	-1.69897	right	0.001	0.091	Raw	7.8	Mixed	<10 ng/L PFBA, PFPeA, PFHxA, PFHpA, PFOA, PFBS, 62 ng/L PFHxS, 30 ng/L PFOS	1.3399999999999999	3.062	0	1.165	5.71	0	3.2	18.7965	PFHxA	PFCA	carboxylic acid	314.05	3.1745	179.33	0.32	37.3	-0.516	12.76	1.91	31.39	52.15	3.53	5.26	5	6	NF270	NF	Commercial	polyamide	14.32	-32.6	25.4	1.312	8.3
Franke, 2021	2021	The Price of Really Clean Water: Combining Nanofiltration with Granular Activated Carbon and Anion Exchange Resins for the Removal of Per- And Polyfluoralkyl Substances (PFASs) in Drinking Water Production	0.98	0.020000000000000018	-1.69897	right	0.001	0.091	Raw	7.8	Mixed	<10 ng/L PFBA, PFPeA, PFHxA, PFHpA, PFOA, PFBS, 62 ng/L PFHxS, 30 ng/L PFOS	1.3399999999999999	3.062	0	1.165	5.71	0	3.2	18.7965	PFHpA	PFCA	carboxylic acid	364.057	3.8098	206.5	0.31	37.3	-0.516	14.68	1.8	34.55	63.18	3.83	6.15	6	7	NF270	NF	Commercial	polyamide	14.32	-32.6	25.4	1.312	8.3
Franke, 2021	2021	The Price of Really Clean Water: Combining Nanofiltration with Granular Activated Carbon and Anion Exchange Resins for the Removal of Per- And Polyfluoralkyl Substances (PFASs) in Drinking Water Production	0.98	0.020000000000000018	-1.69897	right	0.001	0.091	Raw	7.8	Mixed	<10 ng/L PFBA, PFPeA, PFHxA, PFHpA, PFOA, PFBS, 62 ng/L PFHxS, 30 ng/L PFOS	1.3399999999999999	3.062	0	1.165	5.71	0	3.2	18.7965	PFBS	PFSA	sulfonic acid	300.098	2.2999	168.82	-3.31	54.37	-0.311	13.17	1.64	31.3	50.5	3.38	5.16	4	4	NF270	NF	Commercial	polyamide	14.32	-32.6	25.4	1.312	8.3
Franke, 2021	2021	The Price of Really Clean Water: Combining Nanofiltration with Granular Activated Carbon and Anion Exchange Resins for the Removal of Per- And Polyfluoralkyl Substances (PFASs) in Drinking Water Production	0.98	0.020000000000000018	-1.69897	right	0.001	0.091	Raw	7.8	Mixed	<10 ng/L PFBA, PFPeA, PFHxA, PFHpA, PFOA, PFBS, 62 ng/L PFHxS, 30 ng/L PFOS	1.3399999999999999	3.062	0	1.165	5.71	0	3.2	18.7965	PFHxS	PFSA	sulfonic acid	400.112	3.5705	223.18	-3.31	54.37	-0.311	16.99	1.71	31.23	63.42	3.41	6.17	6	6	NF270	NF	Commercial	polyamide	14.32	-32.6	25.4	1.312	8.3
Franke, 2021	2021	The Price of Really Clean Water: Combining Nanofiltration with Granular Activated Carbon and Anion Exchange Resins for the Removal of Per- And Polyfluoralkyl Substances (PFASs) in Drinking Water Production	0.98	0.020000000000000018	-1.69897	right	0.01	0.091	Raw	7.8	Mixed	<10 ng/L PFBA, PFPeA, PFHxA, PFHpA, PFOA, PFBS, 62 ng/L PFHxS, 30 ng/L PFOS	1.3399999999999999	3.062	0	1.165	5.71	0	3.2	18.7965	PFOA	PFCA	sulfonic acid	414.064	4.4451	233.54	0.3	37.3	-0.516	16.6	1.89	36.44	64.74	3.97	6.13	8	8	NF90	NF	Commercial	polyamide	8.2	-26.5	68	1.15702	8.3
Franke, 2021	2021	The Price of Really Clean Water: Combining Nanofiltration with Granular Activated Carbon and Anion Exchange Resins for the Removal of Per- And Polyfluoralkyl Substances (PFASs) in Drinking Water Production	0.98	0.020000000000000018	-1.69897	right	0.001	0.091	Raw	7.8	Mixed	<10 ng/L PFBA, PFPeA, PFHxA, PFHpA, PFOA, PFBS, 62 ng/L PFHxS, 30 ng/L PFOS	1.3399999999999999	3.062	0	1.165	5.71	0	3.2	18.7965	PFOA	PFCA	sulfonic acid	414.064	4.4451	233.54	0.3	37.3	-0.516	16.6	1.89	36.44	64.74	3.97	6.13	8	8	NF270	NF	Commercial	polyamide	14.32	-32.6	25.4	1.312	8.3
Franke, 2021	2021	The Price of Really Clean Water: Combining Nanofiltration with Granular Activated Carbon and Anion Exchange Resins for the Removal of Per- And Polyfluoralkyl Substances (PFASs) in Drinking Water Production	0.98	0.020000000000000018	-1.69897	right	0.03	0.091	Raw	7.8	Mixed	<10 ng/L PFBA, PFPeA, PFHxA, PFHpA, PFOA, PFBS, 62 ng/L PFHxS, 30 ng/L PFOS	1.3399999999999999	3.062	0	1.165	5.71	0	3.2	18.7965	PFOS	PFSA	sulfonic acid	500.126	4.8411	277.54	-3.32	54.37	-0.311	20.82	1.68	32.97	77.43	3.55	7.44	8	8	NF90	NF	Commercial	polyamide	8.2	-26.5	68	1.15702	8.3
Franke, 2021	2021	The Price of Really Clean Water: Combining Nanofiltration with Granular Activated Carbon and Anion Exchange Resins for the Removal of Per- And Polyfluoralkyl Substances (PFASs) in Drinking Water Production	0.98	0.020000000000000018	-1.69897	right	0.001	0.091	Raw	7.8	Mixed	<10 ng/L PFBA, PFPeA, PFHxA, PFHpA, PFOA, PFBS, 62 ng/L PFHxS, 30 ng/L PFOS	1.3399999999999999	3.062	0	1.165	5.71	0	3.2	18.7965	PFOS	PFSA	sulfonic acid	500.126	4.8411	277.54	-3.32	54.37	-0.311	20.82	1.68	32.97	77.43	3.55	7.44	8	8	NF270	NF	Commercial	polyamide	14.32	-32.6	25.4	1.312	8.3
Fujioka, 2024	2024	Effects of functional groups of polyfluoroalkyl substances on their removal by nanofiltration	0.7099	0.2901	-0.537452	1	0.0444	0.4	Raw	7.6	Mixed	PFHxA, PFHpA, PFOA, PFNA, PFDA, PFBS, PFHxS, PFOS, PFEA, HFPO-DA	0.39630000000000004	0.40040000000000003	0	0.41813	0.224	0	1.11	1.65602	PFBS	PFSA	sulfonic acid	300.098	2.2999	168.82	-3.31	54.37	-0.311	13.17	1.64	31.3	50.5	3.38	5.16	4	4	NF270	NF	Commercial	polyamide	13.51	-32.6	25.4	1.312	22	5	0.37	Constant flux
Fujioka, 2024	2024	Effects of functional groups of polyfluoroalkyl substances on their removal by nanofiltration	0.7822	0.2178	-0.661942	1	0.0444	0.4	Raw	7.6	Mixed	PFHxA, PFHpA, PFOA, PFNA, PFDA, PFBS, PFHxS, PFOS, PFEA, HFPO-DA	0.39630000000000004	0.40040000000000003	0	0.41813	0.224	0	1.11	1.65602	PFHxS	PFSA	sulfonic acid	400.112	3.5705	223.18	-3.31	54.37	-0.311	16.99	1.71	31.23	63.42	3.41	6.17	6	6	NF270	NF	Commercial	polyamide	13.51	-32.6	25.4	1.312	22	5	0.37	Constant flux
Fujioka, 2024	2024	Effects of functional groups of polyfluoroalkyl substances on their removal by nanofiltration	0.7859	0.21409999999999996	-0.669383	1	0.0444	0.4	Raw	7.6	Mixed	PFHxA, PFHpA, PFOA, PFNA, PFDA, PFBS, PFHxS, PFOS, PFEA, HFPO-DA	0.39630000000000004	0.40040000000000003	0	0.41813	0.224	0	1.11	1.65602	PFHxS	PFSA	sulfonic acid	400.112	3.5705	223.18	-3.31	54.37	-0.311	16.99	1.71	31.23	63.42	3.41	6.17	6	6	NF270	NF	Commercial	polyamide	13.51	-32.6	25.4	1.312	22	5	0.37	Constant flux
Fujioka, 2024	2024	Effects of functional groups of polyfluoroalkyl substances on their removal by nanofiltration	0.8225	0.1775	-0.750802	1	0.0444	0.4	Raw	7.6	Mixed	PFHxA, PFHpA, PFOA, PFNA, PFDA, PFBS, PFHxS, PFOS, PFEA, HFPO-DA	0.39630000000000004	0.40040000000000003	0	0.41813	0.224	0	1.11	1.65602	PFOS	PFSA	sulfonic acid	500.126	4.8411	277.54	-3.32	54.37	-0.311	20.82	1.68	32.97	77.43	3.55	7.44	8	8	NF270	NF	Commercial	polyamide	13.51	-32.6	25.4	1.312	22	5	0.37	Constant flux
Fujioka, 2024	2024	Effects of functional groups of polyfluoroalkyl substances on their removal by nanofiltration	0.8233	0.17669999999999997	-0.752763	1	0.0444	0.4	Raw	7.6	Mixed	PFHxA, PFHpA, PFOA, PFNA, PFDA, PFBS, PFHxS, PFOS, PFEA, HFPO-DA	0.39630000000000004	0.40040000000000003	0	0.41813	0.224	0	1.11	1.65602	PFOS	PFSA	sulfonic acid	500.126	4.8411	277.54	-3.32	54.37	-0.311	20.82	1.68	32.97	77.43	3.55	7.44	8	8	NF270	NF	Commercial	polyamide	13.51	-32.6	25.4	1.312	22	5	0.37	Constant flux
Fujioka, 2024	2024	Effects of functional groups of polyfluoroalkyl substances on their removal by nanofiltration	0.8732	0.12680000000000002	-0.896881	1	0.0444	0.4	Raw	7.6	Mixed	PFHxA, PFHpA, PFOA, PFNA, PFDA, PFBS, PFHxS, PFOS, PFEA, HFPO-DA	0.39630000000000004	0.40040000000000003	0	0.41813	0.224	0	1.11	1.65602	PFHxA	PFCA	carboxylic acid	314.05	3.1745	179.33	0.32	37.3	-0.516	12.76	1.91	31.39	52.15	3.53	5.26	5	6	NF270	NF	Commercial	polyamide	13.51	-32.6	25.4	1.312	22	5	0.37	Constant flux
Fujioka, 2024	2024	Effects of functional groups of polyfluoroalkyl substances on their removal by nanofiltration	0.8761	0.12390000000000001	-0.906929	1	0.0444	0.4	Raw	7.6	Mixed	PFHxA, PFHpA, PFOA, PFNA, PFDA, PFBS, PFHxS, PFOS, PFEA, HFPO-DA	0.39630000000000004	0.40040000000000003	0	0.41813	0.224	0	1.11	1.65602	PFHxS	PFSA	sulfonic acid	400.112	3.5705	223.18	-3.31	54.37	-0.311	16.99	1.71	31.23	63.42	3.41	6.17	6	6	NF270	NF	Commercial	polyamide	13.51	-32.6	25.4	1.312	22	40	1	Constant flux
Fujioka, 2024	2024	Effects of functional groups of polyfluoroalkyl substances on their removal by nanofiltration	0.8873000000000001	0.11269999999999991	-0.948076	1	0.0444	0.4	Raw	7.6	Mixed	PFHxA, PFHpA, PFOA, PFNA, PFDA, PFBS, PFHxS, PFOS, PFEA, HFPO-DA	0.39630000000000004	0.40040000000000003	0	0.41813	0.224	0	1.11	1.65602	PFHpA	PFCA	carboxylic acid	364.057	3.8098	206.5	0.31	37.3	-0.516	14.68	1.8	34.55	63.18	3.83	6.15	6	7	NF270	NF	Commercial	polyamide	13.51	-32.6	25.4	1.312	22	5	0.37	Constant flux
Fujioka, 2024	2024	Effects of functional groups of polyfluoroalkyl substances on their removal by nanofiltration	0.8986	0.10140000000000005	-0.993962	1	0.0444	0.4	Raw	7.6	Mixed	PFHxA, PFHpA, PFOA, PFNA, PFDA, PFBS, PFHxS, PFOS, PFEA, HFPO-DA	0.39630000000000004	0.40040000000000003	0	0.41813	0.224	0	1.11	1.65602	PFOA	PFCA	sulfonic acid	414.064	4.4451	233.54	0.3	37.3	-0.516	16.6	1.89	36.44	64.74	3.97	6.13	8	8	NF270	NF	Commercial	polyamide	13.51	-32.6	25.4	1.312	22	5	0.37	Constant flux
Fujioka, 2024	2024	Effects of functional groups of polyfluoroalkyl substances on their removal by nanofiltration	0.8989	0.10109999999999997	-0.995249	1	0.0444	0.4	Raw	7.6	Mixed	PFHxA, PFHpA, PFOA, PFNA, PFDA, PFBS, PFHxS, PFOS, PFEA, HFPO-DA	0.39630000000000004	0.40040000000000003	0	0.41813	0.224	0	1.11	1.65602	PFOA	PFCA	sulfonic acid	414.064	4.4451	233.54	0.3	37.3	-0.516	16.6	1.89	36.44	64.74	3.97	6.13	8	8	NF270	NF	Commercial	polyamide	13.51	-32.6	25.4	1.312	22	5	0.37	Constant flux
Fujioka, 2024	2024	Effects of functional groups of polyfluoroalkyl substances on their removal by nanofiltration	0.9014	0.0986	-1.00612	1	0.0444	0.4	Raw	7.6	Mixed	PFHxA, PFHpA, PFOA, PFNA, PFDA, PFBS, PFHxS, PFOS, PFEA, HFPO-DA	0.39630000000000004	0.40040000000000003	0	0.41813	0.224	0	1.11	1.65602	PFNA	PFCA	carboxylic acid	464.071	5.0804	260.77	0.29	37.3	-0.516	18.51	1.78	38.53	71.54	3.96	6.85	8	9	NF270	NF	Commercial	polyamide	13.51	-32.6	25.4	1.312	22	5	0.37	Constant flux
Fujioka, 2024	2024	Effects of functional groups of polyfluoroalkyl substances on their removal by nanofiltration	0.9168999999999999	0.0831	-1.0804	1	0.0444	0.4	Raw	7.6	Mixed	PFHxA, PFHpA, PFOA, PFNA, PFDA, PFBS, PFHxS, PFOS, PFEA, HFPO-DA	0.39630000000000004	0.40040000000000003	0	0.41813	0.224	0	1.11	1.65602	PFDA	PFCA	carboxylic acid	514.078	5.7157	287.97	0.4	37.3	-0.516	20.43	1.8	46.61	78.89	4.85	7.21	9	10	NF270	NF	Commercial	polyamide	13.51	-32.6	25.4	1.312	22	5	0.37	Constant flux
Fujioka, 2024	2024	Effects of functional groups of polyfluoroalkyl substances on their removal by nanofiltration	0.9372	0.0628	-1.20204	1	0.0444	0.4	Raw	7.6	Mixed	PFHxA, PFHpA, PFOA, PFNA, PFDA, PFBS, PFHxS, PFOS, PFEA, HFPO-DA	0.39630000000000004	0.40040000000000003	0	0.41813	0.224	0	1.11	1.65602	PFOA	PFCA	sulfonic acid	414.064	4.4451	233.54	0.3	37.3	-0.516	16.6	1.89	36.44	64.74	3.97	6.13	8	8	NF270	NF	Commercial	polyamide	13.51	-32.6	25.4	1.312	22	40	1	Constant flux
Fujioka, 2024	2024	Effects of functional groups of polyfluoroalkyl substances on their removal by nanofiltration	0.9394	0.0606	-1.21753	1	0.0444	0.4	Raw	7.6	Mixed	PFHxA, PFHpA, PFOA, PFNA, PFDA, PFBS, PFHxS, PFOS, PFEA, HFPO-DA	0.39630000000000004	0.40040000000000003	0	0.41813	0.224	0	1.11	1.65602	PFOS	PFSA	sulfonic acid	500.126	4.8411	277.54	-3.32	54.37	-0.311	20.82	1.68	32.97	77.43	3.55	7.44	8	8	NF270	NF	Commercial	polyamide	13.51	-32.6	25.4	1.312	22	40	1	Constant flux
Fujioka, 2024	2024	Effects of functional groups of polyfluoroalkyl substances on their removal by nanofiltration	0.9437000000000001	0.056299999999999906	-1.24949	1	0.0444	0.4	Raw	7.6	Mixed	PFHxA, PFHpA, PFOA, PFNA, PFDA, PFBS, PFHxS, PFOS, PFEA, HFPO-DA	0.39630000000000004	0.40040000000000003	0	0.41813	0.224	0	1.11	1.65602	HFPO-DA	PFECA	ether	330.049	3.1061	188.28	0.33	46.53	-0.516	13.6	1.98	35.65	57.22	4.07	5.28	6	6	NF270	NF	Commercial	polyamide	13.51	-32.6	25.4	1.312	22	5	0.37	Constant flux
Ge et al, 2025	2025	Nesting doll-inspired double-layered nanofiltration membranes for highly efficient PFAS removal and natural water purification	0.6596	0.34040000000000004	-0.46801	1	50	700	Pure water		Mixed	50 ug/L each of 14 PFAS	0	0	0	0	0	0	0	0	PFBA	PFCA	carboxylic acid	214.036	1.9039	124.96	0.37	37.3	-0.516	8.93	1.78	25.87	40.37	3.39	4.59	3	4	PIP-Li@0	NF	Lab	polyamide	8.7	-20.9	28.8	1.28	25		4	Constant pressure
Ge et al, 2025	2025	Nesting doll-inspired double-layered nanofiltration membranes for highly efficient PFAS removal and natural water purification	0.6635	0.3365	-0.473015	1	50	700	Pure water		Mixed	50 ug/L each of 14 PFAS	0	0	0	0	0	0	0	0	PFMOPrA	PFECA	ether	230.035	1.8355	134.06	0.09	46.53	-0.515	9.76	1.91	27.08	44.48	3.26	5.03	4	4	PIP-Li@0	NF	Lab	polyamide	8.7	-20.9	28.8	1.28	25		4	Constant pressure
Ge et al, 2025	2025	Nesting doll-inspired double-layered nanofiltration membranes for highly efficient PFAS removal and natural water purification	0.7148	0.2852	-0.54485	1	50	700	Pure water		Mixed	50 ug/L each of 14 PFAS	0	0	0	0	0	0	0	0	PFPeA	PFCA	carboxylic acid	264.043	2.5392	152.18	0.34	37.3	-0.516	10.85	1.85	29.45	44.26	3.34	4.63	4	5	PIP-Li@0	NF	Lab	polyamide	8.7	-20.9	28.8	1.28	25		4	Constant pressure
Ge et al, 2025	2025	Nesting doll-inspired double-layered nanofiltration membranes for highly efficient PFAS removal and natural water purification	0.7177	0.2823	-0.549289	1	50	700	Pure water		Mixed	50 ug/L each of 14 PFAS	0	0	0	0	0	0	0	0	PFBA	PFCA	carboxylic acid	214.036	1.9039	124.96	0.37	37.3	-0.516	8.93	1.78	25.87	40.37	3.39	4.59	3	4	NF270	NF	Commercial	polyamide	13.5	-32.6	25.4	1.312	25		4	Constant pressure
Ge et al, 2025	2025	Nesting doll-inspired double-layered nanofiltration membranes for highly efficient PFAS removal and natural water purification	0.7212999999999999	0.27870000000000006	-0.554863	1	50	700	Pure water		Mixed	50 ug/L each of 14 PFAS	0	0	0	0	0	0	0	0	PFMOBA	PFECA	ether	280.042	2.4708	161.29	0.32	46.53	-0.516	11.68	2.06	30.27	51.28	3.71	5.61	5	5	PIP-Li@0	NF	Lab	polyamide	8.7	-20.9	28.8	1.28	25		4	Constant pressure
Ge et al, 2025	2025	Nesting doll-inspired double-layered nanofiltration membranes for highly efficient PFAS removal and natural water purification	0.7223	0.27769999999999995	-0.556424	1	50	700	Pure water		Mixed	50 ug/L each of 14 PFAS	0	0	0	0	0	0	0	0	PFMOPrA	PFECA	ether	230.035	1.8355	134.06	0.09	46.53	-0.515	9.76	1.91	27.08	44.48	3.26	5.03	4	4	NF270	NF	Commercial	polyamide	13.5	-32.6	25.4	1.312	25		4	Constant pressure
Ge et al, 2025	2025	Nesting doll-inspired double-layered nanofiltration membranes for highly efficient PFAS removal and natural water purification	0.7534000000000001	0.24659999999999993	-0.608007	1	50	700	Pure water		Mixed	50 ug/L each of 14 PFAS	0	0	0	0	0	0	0	0	PFMOBA	PFECA	ether	280.042	2.4708	161.29	0.32	46.53	-0.516	11.68	2.06	30.27	51.28	3.71	5.61	5	5	NF270	NF	Commercial	polyamide	13.5	-32.6	25.4	1.312	25		4	Constant pressure
Ge et al, 2025	2025	Nesting doll-inspired double-layered nanofiltration membranes for highly efficient PFAS removal and natural water purification	0.7698	0.23019999999999996	-0.637895	1	50	700	Pure water		Mixed	50 ug/L each of 14 PFAS	0	0	0	0	0	0	0	0	PFPeA	PFCA	carboxylic acid	264.043	2.5392	152.18	0.34	37.3	-0.516	10.85	1.85	29.45	44.26	3.34	4.63	4	5	NF270	NF	Commercial	polyamide	13.5	-32.6	25.4	1.312	25		4	Constant pressure
Ge et al, 2025	2025	Nesting doll-inspired double-layered nanofiltration membranes for highly efficient PFAS removal and natural water purification	0.7744	0.22560000000000002	-0.646661	1	50	700	Pure water		Mixed	50 ug/L each of 14 PFAS	0	0	0	0	0	0	0	0	PFBS	PFSA	sulfonic acid	300.098	2.2999	168.82	-3.31	54.37	-0.311	13.17	1.64	31.3	50.5	3.38	5.16	4	4	PIP-Li@0	NF	Lab	polyamide	8.7	-20.9	28.8	1.28	25		4	Constant pressure
Ge et al, 2025	2025	Nesting doll-inspired double-layered nanofiltration membranes for highly efficient PFAS removal and natural water purification	0.7938	0.20620000000000005	-0.685711	1	50	700	Pure water		Mixed	50 ug/L each of 14 PFAS	0	0	0	0	0	0	0	0	HFPO-DA	PFECA	ether	330.049	3.1061	188.28	0.33	46.53	-0.516	13.6	1.98	35.65	57.22	4.07	5.28	6	6	PIP-Li@0	NF	Lab	polyamide	8.7	-20.9	28.8	1.28	25		4	Constant pressure
Ge et al, 2025	2025	Nesting doll-inspired double-layered nanofiltration membranes for highly efficient PFAS removal and natural water purification	0.8075	0.1925	-0.715569	1	50	700	Pure water		Mixed	50 ug/L each of 14 PFAS	0	0	0	0	0	0	0	0	PFBS	PFSA	sulfonic acid	300.098	2.2999	168.82	-3.31	54.37	-0.311	13.17	1.64	31.3	50.5	3.38	5.16	4	4	NF270	NF	Commercial	polyamide	13.5	-32.6	25.4	1.312	25		4	Constant pressure
Ge et al, 2025	2025	Nesting doll-inspired double-layered nanofiltration membranes for highly efficient PFAS removal and natural water purification	0.8323999999999999	0.16760000000000008	-0.775726	1	50	700	Pure water		Mixed	50 ug/L each of 14 PFAS	0	0	0	0	0	0	0	0	PFDA	PFCA	carboxylic acid	514.078	5.7157	287.97	0.4	37.3	-0.516	20.43	1.8	46.61	78.89	4.85	7.21	9	10	PIP-Li@0	NF	Lab	polyamide	8.7	-20.9	28.8	1.28	25		4	Constant pressure
Ge et al, 2025	2025	Nesting doll-inspired double-layered nanofiltration membranes for highly efficient PFAS removal and natural water purification	0.8342	0.16579999999999995	-0.780415	1	50	700	Pure water		Mixed	50 ug/L each of 14 PFAS	0	0	0	0	0	0	0	0	PFOA	PFCA	sulfonic acid	414.064	4.4451	233.54	0.3	37.3	-0.516	16.6	1.89	36.44	64.74	3.97	6.13	8	8	PIP-Li@0	NF	Lab	polyamide	8.7	-20.9	28.8	1.28	25		4	Constant pressure
Ge et al, 2025	2025	Nesting doll-inspired double-layered nanofiltration membranes for highly efficient PFAS removal and natural water purification	0.8399	0.16010000000000002	-0.795609	1	50	700	Pure water		Mixed	50 ug/L each of 14 PFAS	0	0	0	0	0	0	0	0	PFHpS	PFSA	sulfonic acid	450.119	4.2058	250.38	-3.32	54.37	-0.311	18.9	1.65	32.02	70.36	3.37	6.7	7	7	PIP-Li@0	NF	Lab	polyamide	8.7	-20.9	28.8	1.28	25		4	Constant pressure
Ge et al, 2025	2025	Nesting doll-inspired double-layered nanofiltration membranes for highly efficient PFAS removal and natural water purification	0.8438	0.1562	-0.806319	1	50	700	Pure water		Mixed	50 ug/L each of 14 PFAS	0	0	0	0	0	0	0	0	PFNA	PFCA	carboxylic acid	464.071	5.0804	260.77	0.29	37.3	-0.516	18.51	1.78	38.53	71.54	3.96	6.85	8	9	PIP-Li@0	NF	Lab	polyamide	8.7	-20.9	28.8	1.28	25		4	Constant pressure
Ge et al, 2025	2025	Nesting doll-inspired double-layered nanofiltration membranes for highly efficient PFAS removal and natural water purification	0.8462000000000001	0.15379999999999994	-0.813044	1	50	700	Pure water		Mixed	50 ug/L each of 14 PFAS	0	0	0	0	0	0	0	0	HFPO-DA	PFECA	ether	330.049	3.1061	188.28	0.33	46.53	-0.516	13.6	1.98	35.65	57.22	4.07	5.28	6	6	NF270	NF	Commercial	polyamide	13.5	-32.6	25.4	1.312	25		4	Constant pressure
Ge et al, 2025	2025	Nesting doll-inspired double-layered nanofiltration membranes for highly efficient PFAS removal and natural water purification	0.8598	0.1402	-0.853252	1	50	700	Pure water		Mixed	50 ug/L each of 14 PFAS	0	0	0	0	0	0	0	0	PFUnDA	PFCA	carboxylic acid	564.085	6.351	315.14	0.4	37.3	-0.516	22.35	1.77	43.23	86.75	4.43	7.9	10	11	PIP-Li@0	NF	Lab	polyamide	8.7	-20.9	28.8	1.28	25		4	Constant pressure
Ge et al, 2025	2025	Nesting doll-inspired double-layered nanofiltration membranes for highly efficient PFAS removal and natural water purification	0.8609	0.1391	-0.856673	1	50	700	Pure water		Mixed	50 ug/L each of 14 PFAS	0	0	0	0	0	0	0	0	PFHpS	PFSA	sulfonic acid	450.119	4.2058	250.38	-3.32	54.37	-0.311	18.9	1.65	32.02	70.36	3.37	6.7	7	7	NF270	NF	Commercial	polyamide	13.5	-32.6	25.4	1.312	25		4	Constant pressure
Ge et al, 2025	2025	Nesting doll-inspired double-layered nanofiltration membranes for highly efficient PFAS removal and natural water purification	0.8618000000000001	0.13819999999999988	-0.859492	1	50	700	Pure water		Mixed	50 ug/L each of 14 PFAS	0	0	0	0	0	0	0	0	PFDA	PFCA	carboxylic acid	514.078	5.7157	287.97	0.4	37.3	-0.516	20.43	1.8	46.61	78.89	4.85	7.21	9	10	NF270	NF	Commercial	polyamide	13.5	-32.6	25.4	1.312	25		4	Constant pressure
Ge et al, 2025	2025	Nesting doll-inspired double-layered nanofiltration membranes for highly efficient PFAS removal and natural water purification	0.8658	0.13419999999999999	-0.872247	1	50	700	Pure water		Mixed	50 ug/L each of 14 PFAS	0	0	0	0	0	0	0	0	PFNA	PFCA	carboxylic acid	464.071	5.0804	260.77	0.29	37.3	-0.516	18.51	1.78	38.53	71.54	3.96	6.85	8	9	NF270	NF	Commercial	polyamide	13.5	-32.6	25.4	1.312	25		4	Constant pressure
Ge et al, 2025	2025	Nesting doll-inspired double-layered nanofiltration membranes for highly efficient PFAS removal and natural water purification	0.8665	0.13349999999999995	-0.874519	1	50	700	Pure water		Mixed	50 ug/L each of 14 PFAS	0	0	0	0	0	0	0	0	OBS	Precursor				401.82	-3.93	66.43	-0.397	32.28	27.25	46.93	117.03	4.71	9.92			PIP-Li@0	NF	Lab	polyamide	8.7	-20.9	28.8	1.28	25		4	Constant pressure
Ge et al, 2025	2025	Nesting doll-inspired double-layered nanofiltration membranes for highly efficient PFAS removal and natural water purification	0.8719	0.1281	-0.892451	1	50	700	Pure water		Mixed	50 ug/L each of 14 PFAS	0	0	0	0	0	0	0	0	PFTA	PFCA	carboxylic acid			396.7	0.4	37.3	-0.516	28.1	2.18	26.58	121.32	3.43	11.26			PIP-Li@0	NF	Lab	polyamide	8.7	-20.9	28.8	1.28	25		4	Constant pressure
Ge et al, 2025	2025	Nesting doll-inspired double-layered nanofiltration membranes for highly efficient PFAS removal and natural water purification	0.8721	0.1279	-0.893129	1	50	700	Pure water		Mixed	50 ug/L each of 14 PFAS	0	0	0	0	0	0	0	0	PFOA	PFCA	sulfonic acid	414.064	4.4451	233.54	0.3	37.3	-0.516	16.6	1.89	36.44	64.74	3.97	6.13	8	8	NF270	NF	Commercial	polyamide	13.5	-32.6	25.4	1.312	25		4	Constant pressure
Ge et al, 2025	2025	Nesting doll-inspired double-layered nanofiltration membranes for highly efficient PFAS removal and natural water purification	0.8837999999999999	0.11620000000000008	-0.934794	1	50	700	Pure water		Mixed	50 ug/L each of 14 PFAS	0	0	0	0	0	0	0	0	PFDoDA	PFCA	carboxylic acid	614.092	6.9863	342.2	0.4	37.3	-0.516	24.27	1.72	44.77	94.05	4.47	8.54	11	12	PIP-Li@0	NF	Lab	polyamide	8.7	-20.9	28.8	1.28	25		4	Constant pressure
Ge et al, 2025	2025	Nesting doll-inspired double-layered nanofiltration membranes for highly efficient PFAS removal and natural water purification	0.9111	0.0889	-1.0511	1	50	700	Pure water		Mixed	50 ug/L each of 14 PFAS	0	0	0	0	0	0	0	0	PFTA	PFCA	carboxylic acid			396.7	0.4	37.3	-0.516	28.1	2.18	26.58	121.32	3.43	11.26			NF270	NF	Commercial	polyamide	13.5	-32.6	25.4	1.312	25		4	Constant pressure
Ge et al, 2025	2025	Nesting doll-inspired double-layered nanofiltration membranes for highly efficient PFAS removal and natural water purification	0.9193000000000001	0.0807	-1.09313	1	50	700	Pure water		Mixed	50 ug/L each of 14 PFAS	0	0	0	0	0	0	0	0	PFUnDA	PFCA	carboxylic acid	564.085	6.351	315.14	0.4	37.3	-0.516	22.35	1.77	43.23	86.75	4.43	7.9	10	11	NF270	NF	Commercial	polyamide	13.5	-32.6	25.4	1.312	25		4	Constant pressure
Ge et al, 2025	2025	Nesting doll-inspired double-layered nanofiltration membranes for highly efficient PFAS removal and natural water purification	0.9193000000000001	0.0807	-1.09313	1	50	700	Pure water		Mixed	50 ug/L each of 14 PFAS	0	0	0	0	0	0	0	0	OBS	Precursor				401.82	-3.93	66.43	-0.397	32.28	27.25	46.93	117.03	4.71	9.92			NF270	NF	Commercial	polyamide	13.5	-32.6	25.4	1.312	25		4	Constant pressure
Ge et al, 2025	2025	Nesting doll-inspired double-layered nanofiltration membranes for highly efficient PFAS removal and natural water purification	0.9247	0.0753	-1.12321	1	50	700	Pure water		Mixed	50 ug/L each of 14 PFAS	0	0	0	0	0	0	0	0	PFBA	PFCA	carboxylic acid	214.036	1.9039	124.96	0.37	37.3	-0.516	8.93	1.78	25.87	40.37	3.39	4.59	3	4	PIP-Li@3	NF	Lab	polyamide	6.2	-14.08	37.9	1.07	25		4	Constant pressure
Ge et al, 2025	2025	Nesting doll-inspired double-layered nanofiltration membranes for highly efficient PFAS removal and natural water purification	0.9325	0.0675	-1.1707	1	50	700	Pure water		Mixed	50 ug/L each of 14 PFAS	0	0	0	0	0	0	0	0	PFMOPrA	PFECA	ether	230.035	1.8355	134.06	0.09	46.53	-0.515	9.76	1.91	27.08	44.48	3.26	5.03	4	4	PIP-Li@3	NF	Lab	polyamide	6.2	-14.08	37.9	1.07	25		4	Constant pressure
Ge et al, 2025	2025	Nesting doll-inspired double-layered nanofiltration membranes for highly efficient PFAS removal and natural water purification	0.9349	0.0651	-1.18642	1	50	700	Pure water		Mixed	50 ug/L each of 14 PFAS	0	0	0	0	0	0	0	0	PFPeA	PFCA	carboxylic acid	264.043	2.5392	152.18	0.34	37.3	-0.516	10.85	1.85	29.45	44.26	3.34	4.63	4	5	PIP-Li@3	NF	Lab	polyamide	6.2	-14.08	37.9	1.07	25		4	Constant pressure
Ge et al, 2025	2025	Nesting doll-inspired double-layered nanofiltration membranes for highly efficient PFAS removal and natural water purification	0.9369	0.0631	-1.19997	1	50	700	Pure water		Mixed	50 ug/L each of 14 PFAS	0	0	0	0	0	0	0	0	PFMOBA	PFECA	ether	280.042	2.4708	161.29	0.32	46.53	-0.516	11.68	2.06	30.27	51.28	3.71	5.61	5	5	PIP-Li@3	NF	Lab	polyamide	6.2	-14.08	37.9	1.07	25		4	Constant pressure
Ge et al, 2025	2025	Nesting doll-inspired double-layered nanofiltration membranes for highly efficient PFAS removal and natural water purification	0.9449	0.0551	-1.25885	1	50	700	Pure water		Mixed	50 ug/L each of 14 PFAS	0	0	0	0	0	0	0	0	PFDoDA	PFCA	carboxylic acid	614.092	6.9863	342.2	0.4	37.3	-0.516	24.27	1.72	44.77	94.05	4.47	8.54	11	12	NF270	NF	Commercial	polyamide	13.5	-32.6	25.4	1.312	25		4	Constant pressure
Ge et al, 2025	2025	Nesting doll-inspired double-layered nanofiltration membranes for highly efficient PFAS removal and natural water purification	0.9537	0.0463	-1.33442	1	50	700	Pure water		Mixed	50 ug/L each of 14 PFAS	0	0	0	0	0	0	0	0	PFBS	PFSA	sulfonic acid	300.098	2.2999	168.82	-3.31	54.37	-0.311	13.17	1.64	31.3	50.5	3.38	5.16	4	4	PIP-Li@3	NF	Lab	polyamide	6.2	-14.08	37.9	1.07	25		4	Constant pressure
Ge et al, 2025	2025	Nesting doll-inspired double-layered nanofiltration membranes for highly efficient PFAS removal and natural water purification	0.9653	0.0347	-1.45967	1	50	700	Pure water		Mixed	50 ug/L each of 14 PFAS	0	0	0	0	0	0	0	0	HFPO-DA	PFECA	ether	330.049	3.1061	188.28	0.33	46.53	-0.516	13.6	1.98	35.65	57.22	4.07	5.28	6	6	PIP-Li@3	NF	Lab	polyamide	6.2	-14.08	37.9	1.07	25		4	Constant pressure
Ge et al, 2025	2025	Nesting doll-inspired double-layered nanofiltration membranes for highly efficient PFAS removal and natural water purification	0.9841	0.015900000000000025	-1.7986	1	50	700	Pure water		Mixed	50 ug/L each of 14 PFAS	0	0	0	0	0	0	0	0	PFOA	PFCA	sulfonic acid	414.064	4.4451	233.54	0.3	37.3	-0.516	16.6	1.89	36.44	64.74	3.97	6.13	8	8	PIP-Li@3	NF	Lab	polyamide	6.2	-14.08	37.9	1.07	25		4	Constant pressure
Ge et al, 2025	2025	Nesting doll-inspired double-layered nanofiltration membranes for highly efficient PFAS removal and natural water purification	0.9883	0.011700000000000044	-1.93181	1	50	700	Pure water		Mixed	50 ug/L each of 14 PFAS	0	0	0	0	0	0	0	0	PFHpS	PFSA	sulfonic acid	450.119	4.2058	250.38	-3.32	54.37	-0.311	18.9	1.65	32.02	70.36	3.37	6.7	7	7	PIP-Li@3	NF	Lab	polyamide	6.2	-14.08	37.9	1.07	25		4	Constant pressure
Ge et al, 2025	2025	Nesting doll-inspired double-layered nanofiltration membranes for highly efficient PFAS removal and natural water purification	0.9894	0.010600000000000054	-1.97469	1	50	700	Pure water		Mixed	50 ug/L each of 14 PFAS	0	0	0	0	0	0	0	0	PFNA	PFCA	carboxylic acid	464.071	5.0804	260.77	0.29	37.3	-0.516	18.51	1.78	38.53	71.54	3.96	6.85	8	9	PIP-Li@3	NF	Lab	polyamide	6.2	-14.08	37.9	1.07	25		4	Constant pressure
Ge et al, 2025	2025	Nesting doll-inspired double-layered nanofiltration membranes for highly efficient PFAS removal and natural water purification	0.9922	0.0078	-2.10791	1	50	700	Pure water		Mixed	50 ug/L each of 14 PFAS	0	0	0	0	0	0	0	0	PFUnDA	PFCA	carboxylic acid	564.085	6.351	315.14	0.4	37.3	-0.516	22.35	1.77	43.23	86.75	4.43	7.9	10	11	PIP-Li@3	NF	Lab	polyamide	6.2	-14.08	37.9	1.07	25		4	Constant pressure
Ge et al, 2025	2025	Nesting doll-inspired double-layered nanofiltration membranes for highly efficient PFAS removal and natural water purification	0.9937999999999999	0.0062	-2.20761	1	50	700	Pure water		Mixed	50 ug/L each of 14 PFAS	0	0	0	0	0	0	0	0	PFDA	PFCA	carboxylic acid	514.078	5.7157	287.97	0.4	37.3	-0.516	20.43	1.8	46.61	78.89	4.85	7.21	9	10	PIP-Li@3	NF	Lab	polyamide	6.2	-14.08	37.9	1.07	25		4	Constant pressure
Ge et al, 2025	2025	Nesting doll-inspired double-layered nanofiltration membranes for highly efficient PFAS removal and natural water purification	0.9948999999999999	0.0051	-2.29243	1	50	700	Pure water		Mixed	50 ug/L each of 14 PFAS	0	0	0	0	0	0	0	0	OBS	Precursor				401.82	-3.93	66.43	-0.397	32.28	27.25	46.93	117.03	4.71	9.92			PIP-Li@3	NF	Lab	polyamide	6.2	-14.08	37.9	1.07	25		4	Constant pressure
Ge et al, 2025	2025	Nesting doll-inspired double-layered nanofiltration membranes for highly efficient PFAS removal and natural water purification	0.9958	0.0042	-2.37675	1	50	700	Pure water		Mixed	50 ug/L each of 14 PFAS	0	0	0	0	0	0	0	0	PFTA	PFCA	carboxylic acid			396.7	0.4	37.3	-0.516	28.1	2.18	26.58	121.32	3.43	11.26			PIP-Li@3	NF	Lab	polyamide	6.2	-14.08	37.9	1.07	25		4	Constant pressure
Ge et al, 2025	2025	Nesting doll-inspired double-layered nanofiltration membranes for highly efficient PFAS removal and natural water purification	0.9976999999999999	0.0023	-2.63827	1	50	700	Pure water		Mixed	50 ug/L each of 14 PFAS	0	0	0	0	0	0	0	0	PFDoDA	PFCA	carboxylic acid	614.092	6.9863	342.2	0.4	37.3	-0.516	24.27	1.72	44.77	94.05	4.47	8.54	11	12	PIP-Li@3	NF	Lab	polyamide	6.2	-14.08	37.9	1.07	25		4	Constant pressure
Griffin, 2024	2024	Rejection of PFAS and priority co-contaminants in semiconductor fabrication wastewater by nanofiltration membranes	0.8613	0.13870000000000005	-0.857924	1	24.025	111.382	Lab	8.3	Mixed	TFA 100 ug/L, PFBA 10 ug/L, PFBS, PFOA, and PFOS at 5 ug/L, + AFFF spike, 103.6 ug/L TFMS	6	0	0	5	1	0	0	7.5	6:2 FTSA	FTSA	sulfonic acid	428.166	4.0031	257.06	-3.32	54.37	-0.33	20.18	1.69	44.11	73.15	4.09	7.06	8	8	NF90	NF	Commercial	polyamide	8.2	-26.5	68	1.15702	20	25		Constant flux
Griffin, 2024	2024	Rejection of PFAS and priority co-contaminants in semiconductor fabrication wastewater by nanofiltration membranes	0.92	0.08	-1.09691	1	96.413	110.212	Raw	6.9	Mixed	TFMS, TFA, PFPrA, PFBA, PFBS, PFPeA, PFHpA, PFOA, PFNA, PFDA	18.995	0	0	0.947056	7.97418	0.202169	8.7	26.8291	TFA	PFCA	carboxylic acid	114.022	0.6333	70.82	0.05	37.3	-0.507	5.11	1.85	19.11	26.6	2.68	3.53	1	2	NF90	NF	Commercial	polyamide	8.2	-26.5	68	1.15702	20	25		Constant flux
Griffin, 2024	2024	Rejection of PFAS and priority co-contaminants in semiconductor fabrication wastewater by nanofiltration membranes	0.9393	0.060699999999999976	-1.21681	right	54.87	111.472	Lab	8.3	Mixed	TFA 100 ug/L, PFBA 10 ug/L, PFBS, PFOA, and PFOS at 5 ug/L, + AFFF spike, 103.6 ug/L TFMS	6	0	0	5	1	0	0	7.5	TFA	PFCA	carboxylic acid	114.022	0.6333	70.82	0.05	37.3	-0.507	5.11	1.85	19.11	26.6	2.68	3.53	1	2	NF90	NF	Commercial	polyamide	8.2	-26.5	68	1.15702	20	25		Constant flux
Griffin, 2024	2024	Rejection of PFAS and priority co-contaminants in semiconductor fabrication wastewater by nanofiltration membranes	0.948	0.052000000000000046	-1.284	right					Mixed	TFA, TFMS, PFBA, PFBS, PFHxA, PFOA, 6:2 FTS, PFOS, 8:2 FTS + other organic contaminants									TFA	PFCA	carboxylic acid	114.022	0.6333	70.82	0.05	37.3	-0.507	5.11	1.85	19.11	26.6	2.68	3.53	1	2	NF90	NF	Commercial	polyamide	8.2	-26.5	68	1.15702	20	25		Constant flux
Griffin, 2024	2024	Rejection of PFAS and priority co-contaminants in semiconductor fabrication wastewater by nanofiltration membranes	0.9481	0.051899999999999946	-1.28483	1	1265	1323.02	Lab	8.3	Mixed	PFBA, PFBS, PFOA, PFOS 500 ug/L each, 6.81 mg/L TFMS	6	0	0	5	1	0	0	7.5	TFMS	PFSA	sulfonic acid	150.077	0.394	87.6	-3.43	54.37	-0.304	7.46	1.88	24.68	29.75	3.39	3.52	1	1	NF270	NF	Commercial	polyamide	14.32	-32.6	25.4	1.312	20	20		Constant flux
Griffin, 2024	2024	Rejection of PFAS and priority co-contaminants in semiconductor fabrication wastewater by nanofiltration membranes	0.9481	0.051899999999999946	-1.28483	1	1265	2000		8.3	Mixed	500 ug/L each of PFBA, PFBS, PFOA, PFOS (PFBA excluded from results due to analytical difficulties)									TFMS	PFSA	sulfonic acid	150.077	0.394	87.6	-3.43	54.37	-0.304	7.46	1.88	24.68	29.75	3.39	3.52	1	1	NF270	NF	Commercial	polyamide	14.32	-32.6	25.4	1.312	20	20		Constant flux
Griffin, 2024	2024	Rejection of PFAS and priority co-contaminants in semiconductor fabrication wastewater by nanofiltration membranes	0.958	0.042	-1.37675	right				8.3	Mixed	TFA, TFMS, PFBA, PFBS, PFHxA, PFOA, 6:2 FTS, PFOS, 8:2 FTS + other organic contaminants									TFMS	PFSA	sulfonic acid	150.077	0.394	87.6	-3.43	54.37	-0.304	7.46	1.88	24.68	29.75	3.39	3.52	1	1	NF90	NF	Commercial	polyamide	8.2	-26.5	68	1.15702	20	25		Constant flux
Griffin, 2024	2024	Rejection of PFAS and priority co-contaminants in semiconductor fabrication wastewater by nanofiltration membranes	0.9680746999000001	0.0319253	-1.49587	1	22.49	2000		8.3	Mixed	500 ug/L each of PFBA, PFBS, PFOA, PFOS (PFBA excluded from results due to analytical difficulties)									PFBS	PFSA	sulfonic acid	300.098	2.2999	168.82	-3.31	54.37	-0.311	13.17	1.64	31.3	50.5	3.38	5.16	4	4	NF270	NF	Commercial	polyamide	14.32	-32.6	25.4	1.312	20	20		Constant flux
Griffin, 2024	2024	Rejection of PFAS and priority co-contaminants in semiconductor fabrication wastewater by nanofiltration membranes	0.9681000000000001	0.0319	-1.49621	1	22.49	1323.02	Lab	8.3	Mixed	PFBA, PFBS, PFOA, PFOS 500 ug/L each, 6.81 mg/L TFMS	6	0	0	5	1	0	0	7.5	PFBS	PFSA	sulfonic acid	300.098	2.2999	168.82	-3.31	54.37	-0.311	13.17	1.64	31.3	50.5	3.38	5.16	4	4	NF270	NF	Commercial	polyamide	14.32	-32.6	25.4	1.312	20	20		Constant flux
Griffin, 2024	2024	Rejection of PFAS and priority co-contaminants in semiconductor fabrication wastewater by nanofiltration membranes	0.9762000000000001	0.023799999999999932	-1.62342	1	1.285	58.186	Lab	8.3	Mixed	PFBA, PFBS, PFOA, PFOS 500 ug/L each, 6.81 mg/L TFMS	6	0	0	5	1	0	0	7.5	TFMS	PFSA	sulfonic acid	150.077	0.394	87.6	-3.43	54.37	-0.304	7.46	1.88	24.68	29.75	3.39	3.52	1	1	NF90	NF	Commercial	polyamide	8.2	-26.5	68	1.15702	20	20		Constant flux
Griffin, 2024	2024	Rejection of PFAS and priority co-contaminants in semiconductor fabrication wastewater by nanofiltration membranes	0.9761867703999999	0.023813229600000096	-1.62318	1	1285	2000		8.3	Mixed	500 ug/L each of PFBA, PFBS, PFOA, PFOS (PFBA excluded from results due to analytical difficulties)									TFMS	PFSA	sulfonic acid	150.077	0.394	87.6	-3.43	54.37	-0.304	7.46	1.88	24.68	29.75	3.39	3.52	1	1	NF90	NF	Commercial	polyamide	8.2	-26.5	68	1.15702	20	20		Constant flux
Griffin, 2024	2024	Rejection of PFAS and priority co-contaminants in semiconductor fabrication wastewater by nanofiltration membranes	0.981	0.019000000000000017	-1.72125	1	500	2000		8.3	Mixed	500 ug/L each of PFBA, PFBS, PFOA, PFOS (PFBA excluded from results due to analytical difficulties)									PFOA	PFCA	sulfonic acid	414.064	4.4451	233.54	0.3	37.3	-0.516	16.6	1.89	36.44	64.74	3.97	6.13	8	8	NF270	NF	Commercial	polyamide	14.32	-32.6	25.4	1.312	20	20		Constant flux
Griffin, 2024	2024	Rejection of PFAS and priority co-contaminants in semiconductor fabrication wastewater by nanofiltration membranes	0.9812000000000001	0.018799999999999928	-1.72584	1	0.559	111.382	Lab	8.3	Mixed	TFA 100 ug/L, PFBA 10 ug/L, PFBS, PFOA, and PFOS at 5 ug/L, + AFFF spike, 103.6 ug/L TFMS	6	0	0	5	1	0	0	7.5	PFHxA	PFCA	carboxylic acid	314.05	3.1745	179.33	0.32	37.3	-0.516	12.76	1.91	31.39	52.15	3.53	5.26	5	6	NF90	NF	Commercial	polyamide	8.2	-26.5	68	1.15702	20	25		Constant flux
Griffin, 2024	2024	Rejection of PFAS and priority co-contaminants in semiconductor fabrication wastewater by nanofiltration membranes	0.9814	0.0186	-1.73049	1	19.149	1323.02	Lab	8.3	Mixed	PFBA, PFBS, PFOA, PFOS 500 ug/L each, 6.81 mg/L TFMS	6	0	0	5	1	0	0	7.5	PFOA	PFCA	sulfonic acid	414.064	4.4451	233.54	0.3	37.3	-0.516	16.6	1.89	36.44	64.74	3.97	6.13	8	8	NF270	NF	Commercial	polyamide	14.32	-32.6	25.4	1.312	20	20		Constant flux
Griffin, 2024	2024	Rejection of PFAS and priority co-contaminants in semiconductor fabrication wastewater by nanofiltration membranes	0.983	0.017000000000000015	-1.76955	1	0.202	109.309	Raw	6.9	Mixed	TFMS, TFA, PFPrA, PFBA, PFBS, PFPeA, PFHpA, PFOA, PFNA, PFDA	18.995	0	0	0.947056	7.97418	0.202169	8.7	26.8291	TFMS	PFSA	sulfonic acid	150.077	0.394	87.6	-3.43	54.37	-0.304	7.46	1.88	24.68	29.75	3.39	3.52	1	1	NF90	NF	Commercial	polyamide	8.2	-26.5	68	1.15702	20	25		Constant flux
Griffin, 2024	2024	Rejection of PFAS and priority co-contaminants in semiconductor fabrication wastewater by nanofiltration membranes	0.984525	0.015474980200000044	-1.81037	1	26.559	2000		8.3	Mixed	500 ug/L each of PFBA, PFBS, PFOA, PFOS (PFBA excluded from results due to analytical difficulties)									PFBS	PFSA	sulfonic acid	300.098	2.2999	168.82	-3.31	54.37	-0.311	13.17	1.64	31.3	50.5	3.38	5.16	4	4	NF90	NF	Commercial	polyamide	8.2	-26.5	68	1.15702	20	20		Constant flux
Griffin, 2024	2024	Rejection of PFAS and priority co-contaminants in semiconductor fabrication wastewater by nanofiltration membranes	0.9845	0.015499999999999958	-1.80967	1	16.559	58.186	Lab	8.3	Mixed	PFBA, PFBS, PFOA, PFOS 500 ug/L each, 6.81 mg/L TFMS	6	0	0	5	1	0	0	7.5	PFBS	PFSA	sulfonic acid	300.098	2.2999	168.82	-3.31	54.37	-0.311	13.17	1.64	31.3	50.5	3.38	5.16	4	4	NF90	NF	Commercial	polyamide	8.2	-26.5	68	1.15702	20	20		Constant flux
Griffin, 2024	2024	Rejection of PFAS and priority co-contaminants in semiconductor fabrication wastewater by nanofiltration membranes	0.9887	0.011299999999999977	-1.94692	1	22.751	58.186	Lab	8.3	Mixed	PFBA, PFBS, PFOA, PFOS 500 ug/L each, 6.81 mg/L TFMS	6	0	0	5	1	0	0	7.5	PFOA	PFCA	sulfonic acid	414.064	4.4451	233.54	0.3	37.3	-0.516	16.6	1.89	36.44	64.74	3.97	6.13	8	8	NF90	NF	Commercial	polyamide	8.2	-26.5	68	1.15702	20	20		Constant flux
Griffin, 2024	2024	Rejection of PFAS and priority co-contaminants in semiconductor fabrication wastewater by nanofiltration membranes	0.9890000000000001	0.010999999999999899	-1.95861	1	500	2000		8.3	Mixed	500 ug/L each of PFBA, PFBS, PFOA, PFOS (PFBA excluded from results due to analytical difficulties)									PFOA	PFCA	sulfonic acid	414.064	4.4451	233.54	0.3	37.3	-0.516	16.6	1.89	36.44	64.74	3.97	6.13	8	8	NF90	NF	Commercial	polyamide	8.2	-26.5	68	1.15702	20	20		Constant flux
Griffin, 2024	2024	Rejection of PFAS and priority co-contaminants in semiconductor fabrication wastewater by nanofiltration membranes	0.9891	0.0109	-1.96257	1	22.216	111.382	Lab	8.3	Mixed	TFA 100 ug/L, PFBA 10 ug/L, PFBS, PFOA, and PFOS at 5 ug/L, + AFFF spike, 103.6 ug/L TFMS	6	0	0	5	1	0	0	7.5	TFMS	PFSA	sulfonic acid	150.077	0.394	87.6	-3.43	54.37	-0.304	7.46	1.88	24.68	29.75	3.39	3.52	1	1	NF90	NF	Commercial	polyamide	8.2	-26.5	68	1.15702	20	25		Constant flux
Griffin, 2024	2024	Rejection of PFAS and priority co-contaminants in semiconductor fabrication wastewater by nanofiltration membranes	0.995	0.005	-2.30103	1					Mixed	TFA, TFMS, PFBA, PFBS, PFHxA, PFOA, 6:2 FTS, PFOS, 8:2 FTS + other organic contaminants									PFBS	PFSA	sulfonic acid	300.098	2.2999	168.82	-3.31	54.37	-0.311	13.17	1.64	31.3	50.5	3.38	5.16	4	4	NF90	NF	Commercial	polyamide	8.2	-26.5	68	1.15702	20	25		Constant flux
Griffin, 2024	2024	Rejection of PFAS and priority co-contaminants in semiconductor fabrication wastewater by nanofiltration membranes	0.9956999999999999	0.0043	-2.36653	right	3.069	111.382	Lab	8.3	Mixed	TFA 100 ug/L, PFBA 10 ug/L, PFBS, PFOA, and PFOS at 5 ug/L, + AFFF spike, 103.6 ug/L TFMS	6	0	0	5	1	0	0	7.5	PFBA	PFCA	carboxylic acid	214.036	1.9039	124.96	0.37	37.3	-0.516	8.93	1.78	25.87	40.37	3.39	4.59	3	4	NF90	NF	Commercial	polyamide	8.2	-26.5	68	1.15702	20	25		Constant flux
Griffin, 2024	2024	Rejection of PFAS and priority co-contaminants in semiconductor fabrication wastewater by nanofiltration membranes	0.9958	0.0042	-2.37675	1	16.38	1323.02	Lab	8.3	Mixed	PFBA, PFBS, PFOA, PFOS 500 ug/L each, 6.81 mg/L TFMS	6	0	0	5	1	0	0	7.5	PFOS	PFSA	sulfonic acid	500.126	4.8411	277.54	-3.32	54.37	-0.311	20.82	1.68	32.97	77.43	3.55	7.44	8	8	NF270	NF	Commercial	polyamide	14.32	-32.6	25.4	1.312	20	20		Constant flux
Griffin, 2024	2024	Rejection of PFAS and priority co-contaminants in semiconductor fabrication wastewater by nanofiltration membranes	0.996	0.004	-2.39794	1	500	2000		8.3	Mixed	500 ug/L each of PFBA, PFBS, PFOA, PFOS (PFBA excluded from results due to analytical difficulties)									PFOS	PFSA	sulfonic acid	500.126	4.8411	277.54	-3.32	54.37	-0.311	20.82	1.68	32.97	77.43	3.55	7.44	8	8	NF270	NF	Commercial	polyamide	14.32	-32.6	25.4	1.312	20	20		Constant flux
Griffin, 2024	2024	Rejection of PFAS and priority co-contaminants in semiconductor fabrication wastewater by nanofiltration membranes	0.996	0.004	-2.39794	right	11.796	109.309	Raw	6.9	Mixed	TFMS, TFA, PFPrA, PFBA, PFBS, PFPeA, PFHpA, PFOA, PFNA, PFDA	18.995	0	0	0.947056	7.97418	0.202169	8.7	26.8291	PFPrA	PFCA	carboxylic acid			97.93	0.37	37.3	-0.515	7.02	2.2	25.61	33.9	3.39	3.88			NF90	NF	Commercial	polyamide	8.2	-26.5	68	1.15702	20	25		Constant flux
Griffin, 2024	2024	Rejection of PFAS and priority co-contaminants in semiconductor fabrication wastewater by nanofiltration membranes	0.996	0.004	-2.39794	right	0.213	109.309	Raw	6.9	Mixed	TFMS, TFA, PFPrA, PFBA, PFBS, PFPeA, PFHpA, PFOA, PFNA, PFDA	18.995	0	0	0.947056	7.97418	0.202169	8.7	26.8291	PFBS	PFSA	sulfonic acid	300.098	2.2999	168.82	-3.31	54.37	-0.311	13.17	1.64	31.3	50.5	3.38	5.16	4	4	NF90	NF	Commercial	polyamide	8.2	-26.5	68	1.15702	20	25		Constant flux
Griffin, 2024	2024	Rejection of PFAS and priority co-contaminants in semiconductor fabrication wastewater by nanofiltration membranes	0.996	0.004	-2.39794	right	0.31	109.309	Raw	6.9	Mixed	TFMS, TFA, PFPrA, PFBA, PFBS, PFPeA, PFHpA, PFOA, PFNA, PFDA	18.995	0	0	0.947056	7.97418	0.202169	8.7	26.8291	PFPeA	PFCA	carboxylic acid	264.043	2.5392	152.18	0.34	37.3	-0.516	10.85	1.85	29.45	44.26	3.34	4.63	4	5	NF90	NF	Commercial	polyamide	8.2	-26.5	68	1.15702	20	25		Constant flux
Griffin, 2024	2024	Rejection of PFAS and priority co-contaminants in semiconductor fabrication wastewater by nanofiltration membranes	0.996	0.004	-2.39794	right	0.178	109.309	Raw	6.9	Mixed	TFMS, TFA, PFPrA, PFBA, PFBS, PFPeA, PFHpA, PFOA, PFNA, PFDA	18.995	0	0	0.947056	7.97418	0.202169	8.7	26.8291	PFHxA	PFCA	carboxylic acid	314.05	3.1745	179.33	0.32	37.3	-0.516	12.76	1.91	31.39	52.15	3.53	5.26	5	6	NF90	NF	Commercial	polyamide	8.2	-26.5	68	1.15702	20	25		Constant flux
Griffin, 2024	2024	Rejection of PFAS and priority co-contaminants in semiconductor fabrication wastewater by nanofiltration membranes	0.996	0.004	-2.39794	right	0.085	109.309	Raw	6.9	Mixed	TFMS, TFA, PFPrA, PFBA, PFBS, PFPeA, PFHpA, PFOA, PFNA, PFDA	18.995	0	0	0.947056	7.97418	0.202169	8.7	26.8291	PFHpA	PFCA	carboxylic acid	364.057	3.8098	206.5	0.31	37.3	-0.516	14.68	1.8	34.55	63.18	3.83	6.15	6	7	NF90	NF	Commercial	polyamide	8.2	-26.5	68	1.15702	20	25		Constant flux
Griffin, 2024	2024	Rejection of PFAS and priority co-contaminants in semiconductor fabrication wastewater by nanofiltration membranes	0.996	0.004	-2.39794	right	0.038	109.309	Raw	6.9	Mixed	TFMS, TFA, PFPrA, PFBA, PFBS, PFPeA, PFHpA, PFOA, PFNA, PFDA	18.995	0	0	0.947056	7.97418	0.202169	8.7	26.8291	PFOA	PFCA	sulfonic acid	414.064	4.4451	233.54	0.3	37.3	-0.516	16.6	1.89	36.44	64.74	3.97	6.13	8	8	NF90	NF	Commercial	polyamide	8.2	-26.5	68	1.15702	20	25		Constant flux
Griffin, 2024	2024	Rejection of PFAS and priority co-contaminants in semiconductor fabrication wastewater by nanofiltration membranes	0.996	0.004	-2.39794	right	0.01718	109.309	Raw	6.9	Mixed	TFMS, TFA, PFPrA, PFBA, PFBS, PFPeA, PFHpA, PFOA, PFNA, PFDA	18.995	0	0	0.947056	7.97418	0.202169	8.7	26.8291	PFNA	PFCA	carboxylic acid	464.071	5.0804	260.77	0.29	37.3	-0.516	18.51	1.78	38.53	71.54	3.96	6.85	8	9	NF90	NF	Commercial	polyamide	8.2	-26.5	68	1.15702	20	25		Constant flux
Griffin, 2024	2024	Rejection of PFAS and priority co-contaminants in semiconductor fabrication wastewater by nanofiltration membranes	0.996	0.004	-2.39794	right	0.0573	109.309	Raw	6.9	Mixed	TFMS, TFA, PFPrA, PFBA, PFBS, PFPeA, PFHpA, PFOA, PFNA, PFDA	18.995	0	0	0.947056	7.97418	0.202169	8.7	26.8291	PFDA	PFCA	carboxylic acid	514.078	5.7157	287.97	0.4	37.3	-0.516	20.43	1.8	46.61	78.89	4.85	7.21	9	10	NF90	NF	Commercial	polyamide	8.2	-26.5	68	1.15702	20	25		Constant flux
Griffin, 2024	2024	Rejection of PFAS and priority co-contaminants in semiconductor fabrication wastewater by nanofiltration membranes	0.9963	0.0037	-2.4318	1	2.722	111.382	Lab	8.3	Mixed	TFA 100 ug/L, PFBA 10 ug/L, PFBS, PFOA, and PFOS at 5 ug/L, + AFFF spike, 103.6 ug/L TFMS	6	0	0	5	1	0	0	7.5	PFBS	PFSA	sulfonic acid	300.098	2.2999	168.82	-3.31	54.37	-0.311	13.17	1.64	31.3	50.5	3.38	5.16	4	4	NF90	NF	Commercial	polyamide	8.2	-26.5	68	1.15702	20	25		Constant flux
Griffin, 2024	2024	Rejection of PFAS and priority co-contaminants in semiconductor fabrication wastewater by nanofiltration membranes	0.997	0.003	-2.52288	1					Mixed	TFA, TFMS, PFBA, PFBS, PFHxA, PFOA, 6:2 FTS, PFOS, 8:2 FTS + other organic contaminants									6:2 FTSA	FTSA	sulfonic acid	428.166	4.0031	257.06	-3.32	54.37	-0.33	20.18	1.69	44.11	73.15	4.09	7.06	8	8	NF90	NF	Commercial	polyamide	8.2	-26.5	68	1.15702	20	25		Constant flux
Griffin, 2024	2024	Rejection of PFAS and priority co-contaminants in semiconductor fabrication wastewater by nanofiltration membranes	0.997	0.003	-2.52288	right					Mixed	TFA, TFMS, PFBA, PFBS, PFHxA, PFOA, 6:2 FTS, PFOS, 8:2 FTS + other organic contaminants									8:2 FTSA	FTSA	sulfonic acid	528.18	5.2737	311.54	-2.61	54.37	-0.33	23.99	1.83	51.36	88.22	4.79	7.78	10	10	NF90	NF	Commercial	polyamide	8.2	-26.5	68	1.15702	20	25		Constant flux
Griffin, 2024	2024	Rejection of PFAS and priority co-contaminants in semiconductor fabrication wastewater by nanofiltration membranes	0.9972	0.0028	-2.55284	right	1.203	111.382	Lab	8.3	Mixed	TFA 100 ug/L, PFBA 10 ug/L, PFBS, PFOA, and PFOS at 5 ug/L, + AFFF spike, 103.6 ug/L TFMS	6	0	0	5	1	0	0	7.5	8:2 FTSA	FTSA	sulfonic acid	528.18	5.2737	311.54	-2.61	54.37	-0.33	23.99	1.83	51.36	88.22	4.79	7.78	10	10	NF90	NF	Commercial	polyamide	8.2	-26.5	68	1.15702	20	25		Constant flux
Griffin, 2024	2024	Rejection of PFAS and priority co-contaminants in semiconductor fabrication wastewater by nanofiltration membranes	0.9975	0.0025	-2.60206	1	17.591	58.186	Lab	8.3	Mixed	PFBA, PFBS, PFOA, PFOS 500 ug/L each, 6.81 mg/L TFMS	6	0	0	5	1	0	0	7.5	PFOS	PFSA	sulfonic acid	500.126	4.8411	277.54	-3.32	54.37	-0.311	20.82	1.68	32.97	77.43	3.55	7.44	8	8	NF90	NF	Commercial	polyamide	8.2	-26.5	68	1.15702	20	20		Constant flux
Griffin, 2024	2024	Rejection of PFAS and priority co-contaminants in semiconductor fabrication wastewater by nanofiltration membranes	0.998	0.002	-2.69897	1	2.252	111.382	Lab	8.3	Mixed	TFA 100 ug/L, PFBA 10 ug/L, PFBS, PFOA, and PFOS at 5 ug/L, + AFFF spike, 103.6 ug/L TFMS	6	0	0	5	1	0	0	7.5	PFOA	PFCA	sulfonic acid	414.064	4.4451	233.54	0.3	37.3	-0.516	16.6	1.89	36.44	64.74	3.97	6.13	8	8	NF90	NF	Commercial	polyamide	8.2	-26.5	68	1.15702	20	25		Constant flux
Griffin, 2024	2024	Rejection of PFAS and priority co-contaminants in semiconductor fabrication wastewater by nanofiltration membranes	0.998	0.002	-2.69897	1	500	2000		8.3	Mixed	500 ug/L each of PFBA, PFBS, PFOA, PFOS (PFBA excluded from results due to analytical difficulties)									PFOS	PFSA	sulfonic acid	500.126	4.8411	277.54	-3.32	54.37	-0.311	20.82	1.68	32.97	77.43	3.55	7.44	8	8	NF90	NF	Commercial	polyamide	8.2	-26.5	68	1.15702	20	20		Constant flux
Griffin, 2024	2024	Rejection of PFAS and priority co-contaminants in semiconductor fabrication wastewater by nanofiltration membranes	0.998	0.002	-2.69897	1					Mixed	TFA, TFMS, PFBA, PFBS, PFHxA, PFOA, 6:2 FTS, PFOS, 8:2 FTS + other organic contaminants									PFOA	PFCA	sulfonic acid	414.064	4.4451	233.54	0.3	37.3	-0.516	16.6	1.89	36.44	64.74	3.97	6.13	8	8	NF90	NF	Commercial	polyamide	8.2	-26.5	68	1.15702	20	25		Constant flux
Griffin, 2024	2024	Rejection of PFAS and priority co-contaminants in semiconductor fabrication wastewater by nanofiltration membranes	0.9990000000000001	0.001	-3	right					Mixed	TFA, TFMS, PFBA, PFBS, PFHxA, PFOA, 6:2 FTS, PFOS, 8:2 FTS + other organic contaminants									PFOS	PFSA	sulfonic acid	500.126	4.8411	277.54	-3.32	54.37	-0.311	20.82	1.68	32.97	77.43	3.55	7.44	8	8	NF90	NF	Commercial	polyamide	8.2	-26.5	68	1.15702	20	25		Constant flux
Griffin, 2024	2024	Rejection of PFAS and priority co-contaminants in semiconductor fabrication wastewater by nanofiltration membranes	0.9994	0.0006	-3.22185	1	0.556	111.382	Lab	8.3	Mixed	TFA 100 ug/L, PFBA 10 ug/L, PFBS, PFOA, and PFOS at 5 ug/L, + AFFF spike, 103.6 ug/L TFMS	6	0	0	5	1	0	0	7.5	PFOS	PFSA	sulfonic acid	500.126	4.8411	277.54	-3.32	54.37	-0.311	20.82	1.68	32.97	77.43	3.55	7.44	8	8	NF90	NF	Commercial	polyamide	8.2	-26.5	68	1.15702	20	25		Constant flux
H. Hara-Yamamura, 2022	2022	Rejection of perfluorooctanoic acid (PFOA) and perfluorooctane sulfonate (PFOS) by severely chlorine damaged RO membranes with different salt rejection ratios	0.8572	0.14280000000000004	-0.845272	1	0.1	0.2	Pure water	6.4	Mixed	100 ng/L PFOS, 100 ng/L PFOA	0	0	0	0	0	0	0	0	PFOA	PFCA	sulfonic acid	414.064	4.4451	233.54	0.3	37.3	-0.516	16.6	1.89	36.44	64.74	3.97	6.13	8	8	HY_Cl_66	NF	Lab	polyamide	24	-16.96	51.8	3.5	25	120	5	Constant pressure
H. Hara-Yamamura, 2022	2022	Rejection of perfluorooctanoic acid (PFOA) and perfluorooctane sulfonate (PFOS) by severely chlorine damaged RO membranes with different salt rejection ratios	0.877	0.123	-0.910095	1	0.1	0.2	Pure water	6.4	Mixed	100 ng/L PFOS, 100 ng/L PFOA	0	0	0	0	0	0	0	0	PFOA	PFCA	sulfonic acid	414.064	4.4451	233.54	0.3	37.3	-0.516	16.6	1.89	36.44	64.74	3.97	6.13	8	8	HY_Cl_39	NF	Lab	polyamide	52.8	-18.27	70.2	3.1358	25	264	5	Constant pressure
H. Hara-Yamamura, 2022	2022	Rejection of perfluorooctanoic acid (PFOA) and perfluorooctane sulfonate (PFOS) by severely chlorine damaged RO membranes with different salt rejection ratios	0.884	0.11599999999999999	-0.935542	1	0.1	0.2	Pure water	6.4	Mixed	100 ng/L PFOS, 100 ng/L PFOA	0	0	0	0	0	0	0	0	PFOS	PFSA	sulfonic acid	500.126	4.8411	277.54	-3.32	54.37	-0.311	20.82	1.68	32.97	77.43	3.55	7.44	8	8	HY_Cl_39	NF	Lab	polyamide	52.8	-18.27	70.2	3.1358	25	264	5	Constant pressure
H. Hara-Yamamura, 2022	2022	Rejection of perfluorooctanoic acid (PFOA) and perfluorooctane sulfonate (PFOS) by severely chlorine damaged RO membranes with different salt rejection ratios	0.899	0.10099999999999998	-0.995679	1	0.1	0.2	Pure water	6.4	Mixed	100 ng/L PFOS, 100 ng/L PFOA	0	0	0	0	0	0	0	0	PFOS	PFSA	sulfonic acid	500.126	4.8411	277.54	-3.32	54.37	-0.311	20.82	1.68	32.97	77.43	3.55	7.44	8	8	HY_Cl_66	NF	Lab	polyamide	24	-16.96	51.8	3.5	25	120	5	Constant pressure
H. Hara-Yamamura, 2022	2022	Rejection of perfluorooctanoic acid (PFOA) and perfluorooctane sulfonate (PFOS) by severely chlorine damaged RO membranes with different salt rejection ratios	0.9120999999999999	0.0879	-1.05601	1	0.1	0.2	Pure water	6.4	Mixed	100 ng/L PFOS, 100 ng/L PFOA	0	0	0	0	0	0	0	0	PFOA	PFCA	sulfonic acid	414.064	4.4451	233.54	0.3	37.3	-0.516	16.6	1.89	36.44	64.74	3.97	6.13	8	8	HY_Cl_52	NF	Lab	polyamide	42	-19.05	71.2	3.74242	25	210	5	Constant pressure
H. Hara-Yamamura, 2022	2022	Rejection of perfluorooctanoic acid (PFOA) and perfluorooctane sulfonate (PFOS) by severely chlorine damaged RO membranes with different salt rejection ratios	0.9156	0.0844	-1.07366	1	0.1	0.2	Pure water	6.4	Mixed	100 ng/L PFOS, 100 ng/L PFOA	0	0	0	0	0	0	0	0	PFOS	PFSA	sulfonic acid	500.126	4.8411	277.54	-3.32	54.37	-0.311	20.82	1.68	32.97	77.43	3.55	7.44	8	8	HY_Cl_52	NF	Lab	polyamide	42	-19.05	71.2	3.74242	25	210	5	Constant pressure
H. Hara-Yamamura, 2022	2022	Rejection of perfluorooctanoic acid (PFOA) and perfluorooctane sulfonate (PFOS) by severely chlorine damaged RO membranes with different salt rejection ratios	0.0693	0.9307	-0.0311903	1	0.1	0.2	Pure water	6.4	Mixed	100 ng/L PFOS, 100 ng/L PFOA	0	0	0	0	0	0	0	0	PFOS	PFSA	sulfonic acid	500.126	4.8411	277.54	-3.32	54.37	-0.311	20.82	1.68	32.97	77.43	3.55	7.44	8	8	HY_Cl_28	NF	Lab	polyamide	98.4	-4.36	72.2	6.25926	25	492	5	Constant pressure
H. Hara-Yamamura, 2022	2022	Rejection of perfluorooctanoic acid (PFOA) and perfluorooctane sulfonate (PFOS) by severely chlorine damaged RO membranes with different salt rejection ratios	0.0739	0.9261	-0.0333421	1	0.1	0.2	Pure water	6.4	Mixed	100 ng/L PFOS, 100 ng/L PFOA	0	0	0	0	0	0	0	0	PFOA	PFCA	sulfonic acid	414.064	4.4451	233.54	0.3	37.3	-0.516	16.6	1.89	36.44	64.74	3.97	6.13	8	8	HY_Cl_28	NF	Lab	polyamide	98.4	-4.36	72.2	6.25926	25	492	5	Constant pressure
H. Hara-Yamamura, 2022	2022	Rejection of perfluorooctanoic acid (PFOA) and perfluorooctane sulfonate (PFOS) by severely chlorine damaged RO membranes with different salt rejection ratios	0.13	0.87	-0.0604807	1	0.1	0.2	Pure water	6.4	Mixed	100 ng/L PFOS, 100 ng/L PFOA	0	0	0	0	0	0	0	0	PFOS	PFSA	sulfonic acid	500.126	4.8411	277.54	-3.32	54.37	-0.311	20.82	1.68	32.97	77.43	3.55	7.44	8	8	HY_Cl_12	NF	Lab	polyamide	138.4	-2.52	62	4.05797	25	692	5	Constant pressure
H. Hara-Yamamura, 2022	2022	Rejection of perfluorooctanoic acid (PFOA) and perfluorooctane sulfonate (PFOS) by severely chlorine damaged RO membranes with different salt rejection ratios	0.2397	0.7603	-0.119015	1	0.1	0.2	Pure water	6.4	Mixed	100 ng/L PFOS, 100 ng/L PFOA	0	0	0	0	0	0	0	0	PFOA	PFCA	sulfonic acid	414.064	4.4451	233.54	0.3	37.3	-0.516	16.6	1.89	36.44	64.74	3.97	6.13	8	8	HY_Cl_12	NF	Lab	polyamide	138.4	-2.52	62	4.05797	25	692	5	Constant pressure
Hang, 2015	2015	Removal and recovery of perfluorooctanoate from wastewater by nanofiltration	0.971692	0.028308	-1.54809	1	10000000	10000000	Pure water	10	Single		0	0	0	0	0	0	0	0	PFOA	PFCA	sulfonic acid	414.064	4.4451	233.54	0.3	37.3	-0.516	16.6	1.89	36.44	64.74	3.97	6.13	8	8	NF90	NF	Commercial	polyamide	10.5	-26.5	45.37	1.15702	25	132.7	12.54	Constant flux
Hang, 2015	2015	Removal and recovery of perfluorooctanoate from wastewater by nanofiltration	0.985081	0.014919000000000016	-1.82626	1	10000000	10000000	Pure water	6	Single		0	0	0	0	0	0	0	0	PFOA	PFCA	sulfonic acid	414.064	4.4451	233.54	0.3	37.3	-0.516	16.6	1.89	36.44	64.74	3.97	6.13	8	8	NF90	NF	Commercial	polyamide	10.5	-26.5	45.37	1.15702	35	132.7	6.59	Constant flux
Hang, 2015	2015	Removal and recovery of perfluorooctanoate from wastewater by nanofiltration	0.985519	0.014480999999999966	-1.8392	1	10000000	10000000	Pure water	6	Single		0	0	0	0	0	0	0	0	PFOA	PFCA	sulfonic acid	414.064	4.4451	233.54	0.3	37.3	-0.516	16.6	1.89	36.44	64.74	3.97	6.13	8	8	NF90	NF	Commercial	polyamide	10.5	-26.5	45.37	1.15702	25	66.4	8.82	Constant flux
Hang, 2015	2015	Removal and recovery of perfluorooctanoate from wastewater by nanofiltration	0.987568	0.012431999999999999	-1.90546	1	10000000	10000000	Pure water	6	Single		0	0	0	0	0	0	0	0	PFOA	PFCA	sulfonic acid	414.064	4.4451	233.54	0.3	37.3	-0.516	16.6	1.89	36.44	64.74	3.97	6.13	8	8	NF90	NF	Commercial	polyamide	10.5	-26.5	45.37	1.15702	25	132.7	8.65	Constant flux
Hang, 2015	2015	Removal and recovery of perfluorooctanoate from wastewater by nanofiltration	0.990919	0.009081	-2.04187	1	10000000	10000000	Pure water	6	Single		0	0	0	0	0	0	0	0	PFOA	PFCA	sulfonic acid	414.064	4.4451	233.54	0.3	37.3	-0.516	16.6	1.89	36.44	64.74	3.97	6.13	8	8	NF90	NF	Commercial	polyamide	10.5	-26.5	45.37	1.15702	15	132.7	14.38	Constant flux
Hang, 2015	2015	Removal and recovery of perfluorooctanoate from wastewater by nanofiltration	0.991534	0.008466	-2.07232	1	10000000	10000000	Pure water	4	Single		0	0	0	0	0	0	0	0	PFOA	PFCA	sulfonic acid	414.064	4.4451	233.54	0.3	37.3	-0.516	16.6	1.89	36.44	64.74	3.97	6.13	8	8	NF90	NF	Commercial	polyamide	10.5	-26.5	45.37	1.15702	25	132.7	23.04	Constant flux
Hang, 2015	2015	Removal and recovery of perfluorooctanoate from wastewater by nanofiltration	0.99175	0.00825	-2.08355	1	10000000	10000000	Pure water	6	Single		0	0	0	0	0	0	0	0	PFOA	PFCA	sulfonic acid	414.064	4.4451	233.54	0.3	37.3	-0.516	16.6	1.89	36.44	64.74	3.97	6.13	8	8	NF90	NF	Commercial	polyamide	10.5	-26.5	45.37	1.15702	25	199.1	28.63	Constant flux
Hang, 2015	2015	Removal and recovery of perfluorooctanoate from wastewater by nanofiltration	0.992011	0.007989	-2.09751	1	10000000	10000000	Pure water	8	Single		0	0	0	0	0	0	0	0	PFOA	PFCA	sulfonic acid	414.064	4.4451	233.54	0.3	37.3	-0.516	16.6	1.89	36.44	64.74	3.97	6.13	8	8	NF90	NF	Commercial	polyamide	10.5	-26.5	45.37	1.15702	25	132.7	15.49	Constant flux
Hang, 2015	2015	Removal and recovery of perfluorooctanoate from wastewater by nanofiltration	0.9932	0.0068	-2.16749	1	10000000	10000000	Pure water	6	Single		0	0	0	0	0	0	0	0	PFOA	PFCA	sulfonic acid	414.064	4.4451	233.54	0.3	37.3	-0.516	16.6	1.89	36.44	64.74	3.97	6.13	8	8	NF90	NF	Commercial	polyamide	10.5	-26.5	45.37	1.15702	25	132.7	25.71	Constant flux
Hang, 2015	2015	Removal and recovery of perfluorooctanoate from wastewater by nanofiltration	0.9937999999999999	0.0062	-2.20761	1	10000000	10000000	Pure water	6	Single		0	0	0	0	0	0	0	0	PFOA	PFCA	sulfonic acid	414.064	4.4451	233.54	0.3	37.3	-0.516	16.6	1.89	36.44	64.74	3.97	6.13	8	8	NF90	NF	Commercial	polyamide	10.5	-26.5	45.37	1.15702	25	132.7	24.19	Constant flux
Hang, 2015	2015	Removal and recovery of perfluorooctanoate from wastewater by nanofiltration	0.9939	0.0061	-2.21467	1	10000000	10000000	Pure water	6	Single		0	0	0	0	0	0	0	0	PFOA	PFCA	sulfonic acid	414.064	4.4451	233.54	0.3	37.3	-0.516	16.6	1.89	36.44	64.74	3.97	6.13	8	8	NF90	NF	Commercial	polyamide	10.5	-26.5	45.37	1.15702	25	132.7	25.2	Constant flux
Hang, 2015	2015	Removal and recovery of perfluorooctanoate from wastewater by nanofiltration	0.994294	0.005706	-2.24367	1	10000000	10000000	Pure water	6	Single		0	0	0	0	0	0	0	0	PFOA	PFCA	sulfonic acid	414.064	4.4451	233.54	0.3	37.3	-0.516	16.6	1.89	36.44	64.74	3.97	6.13	8	8	NF90	NF	Commercial	polyamide	10.5	-26.5	45.37	1.15702	25	132.7	14.92	Constant flux
Hang, 2015	2015	Removal and recovery of perfluorooctanoate from wastewater by nanofiltration	0.9943000000000001	0.0057	-2.24413	1	10000000	10000000	Pure water	6	Single		0	0	0	0	0	0	0	0	PFOA	PFCA	sulfonic acid	414.064	4.4451	233.54	0.3	37.3	-0.516	16.6	1.89	36.44	64.74	3.97	6.13	8	8	NF90	NF	Commercial	polyamide	10.5	-26.5	45.37	1.15702	25	132.7	14.72	Constant flux
Hang, 2015	2015	Removal and recovery of perfluorooctanoate from wastewater by nanofiltration	0.9934000000000001	0.0066	-2.18046	1	9000000	9000000	Pure water	6	Single		0	0	0	0	0	0	0	0	PFOA	PFCA	sulfonic acid	414.064	4.4451	233.54	0.3	37.3	-0.516	16.6	1.89	36.44	64.74	3.97	6.13	8	8	NF90	NF	Commercial	polyamide	10.5	-26.5	45.37	1.15702	25	132.7	22.71	Constant flux
Hang, 2015	2015	Removal and recovery of perfluorooctanoate from wastewater by nanofiltration	0.9926999999999999	0.0073	-2.13668	1	8000000	8000000	Pure water	6	Single		0	0	0	0	0	0	0	0	PFOA	PFCA	sulfonic acid	414.064	4.4451	233.54	0.3	37.3	-0.516	16.6	1.89	36.44	64.74	3.97	6.13	8	8	NF90	NF	Commercial	polyamide	10.5	-26.5	45.37	1.15702	25	132.7	22.28	Constant flux
Hang, 2015	2015	Removal and recovery of perfluorooctanoate from wastewater by nanofiltration	0.9936	0.0064	-2.19382	1	7000000	7000000	Pure water	6	Single		0	0	0	0	0	0	0	0	PFOA	PFCA	sulfonic acid	414.064	4.4451	233.54	0.3	37.3	-0.516	16.6	1.89	36.44	64.74	3.97	6.13	8	8	NF90	NF	Commercial	polyamide	10.5	-26.5	45.37	1.15702	25	132.7	21.92	Constant flux
Hang, 2015	2015	Removal and recovery of perfluorooctanoate from wastewater by nanofiltration	0.9925	0.0075	-2.12494	1	6000000	6000000	Pure water	6	Single		0	0	0	0	0	0	0	0	PFOA	PFCA	sulfonic acid	414.064	4.4451	233.54	0.3	37.3	-0.516	16.6	1.89	36.44	64.74	3.97	6.13	8	8	NF90	NF	Commercial	polyamide	10.5	-26.5	45.37	1.15702	25	132.7	21.48	Constant flux
Hang, 2015	2015	Removal and recovery of perfluorooctanoate from wastewater by nanofiltration	0.9914000000000001	0.0086	-2.0655	1	5000000	5000000	Pure water	6	Single		0	0	0	0	0	0	0	0	PFOA	PFCA	sulfonic acid	414.064	4.4451	233.54	0.3	37.3	-0.516	16.6	1.89	36.44	64.74	3.97	6.13	8	8	NF90	NF	Commercial	polyamide	10.5	-26.5	45.37	1.15702	25	132.7	21.5	Constant flux
Hang, 2015	2015	Removal and recovery of perfluorooctanoate from wastewater by nanofiltration	0.9897	0.010299999999999976	-1.98716	1	4000000	4000000	Pure water	6	Single		0	0	0	0	0	0	0	0	PFOA	PFCA	sulfonic acid	414.064	4.4451	233.54	0.3	37.3	-0.516	16.6	1.89	36.44	64.74	3.97	6.13	8	8	NF90	NF	Commercial	polyamide	10.5	-26.5	45.37	1.15702	25	132.7	21.5	Constant flux
Hang, 2015	2015	Removal and recovery of perfluorooctanoate from wastewater by nanofiltration	0.9884999999999999	0.011500000000000066	-1.9393	1	3000000	3000000	Pure water	6	Single		0	0	0	0	0	0	0	0	PFOA	PFCA	sulfonic acid	414.064	4.4451	233.54	0.3	37.3	-0.516	16.6	1.89	36.44	64.74	3.97	6.13	8	8	NF90	NF	Commercial	polyamide	10.5	-26.5	45.37	1.15702	25	132.7	19.89	Constant flux
Hang, 2015	2015	Removal and recovery of perfluorooctanoate from wastewater by nanofiltration	0.9845999999999999	0.0154	-1.81248	1	2000000	2000000	Pure water	6	Single		0	0	0	0	0	0	0	0	PFOA	PFCA	sulfonic acid	414.064	4.4451	233.54	0.3	37.3	-0.516	16.6	1.89	36.44	64.74	3.97	6.13	8	8	NF90	NF	Commercial	polyamide	10.5	-26.5	45.37	1.15702	25	132.7	16.86	Constant flux
Hang, 2015	2015	Removal and recovery of perfluorooctanoate from wastewater by nanofiltration	0.978	0.022	-1.65758	1	1000000	1000000	Pure water	6	Single		0	0	0	0	0	0	0	0	PFOA	PFCA	sulfonic acid	414.064	4.4451	233.54	0.3	37.3	-0.516	16.6	1.89	36.44	64.74	3.97	6.13	8	8	NF90	NF	Commercial	polyamide	10.5	-26.5	45.37	1.15702	25	132.7	14.2	Constant flux
Hang, 2015	2015	Removal and recovery of perfluorooctanoate from wastewater by nanofiltration	0.9908	0.0092	-2.03621	1	1000000	1000000	Pure water	6	Single		0	0	0	0	0	0	0	0	PFOA	PFCA	sulfonic acid	414.064	4.4451	233.54	0.3	37.3	-0.516	16.6	1.89	36.44	64.74	3.97	6.13	8	8	NF270	NF	Commercial	polyamide	15.2	-32.6	28.77	1.312	25	132.7	8.82	Constant flux
Hang, 2015	2015	Removal and recovery of perfluorooctanoate from wastewater by nanofiltration	0.9983	0.0017	-2.76955	1	1000000	1000000	Pure water	6	Single		0	0	0	0	0	0	0	0	PFOA	PFCA	sulfonic acid	414.064	4.4451	233.54	0.3	37.3	-0.516	16.6	1.89	36.44	64.74	3.97	6.13	8	8	NF90	NF	Commercial	polyamide	10.5	-26.5	45.37	1.15702	25	132.7	18.65	Constant flux
Hang, 2015	2015	Removal and recovery of perfluorooctanoate from wastewater by nanofiltration	0.9906	0.0094	-2.02687	1	900000	900000	Pure water	6	Single		0	0	0	0	0	0	0	0	PFOA	PFCA	sulfonic acid	414.064	4.4451	233.54	0.3	37.3	-0.516	16.6	1.89	36.44	64.74	3.97	6.13	8	8	NF270	NF	Commercial	polyamide	15.2	-32.6	28.77	1.312	25	132.7	8.79	Constant flux
Hang, 2015	2015	Removal and recovery of perfluorooctanoate from wastewater by nanofiltration	0.9981	0.0019	-2.72125	1	900000	900000	Pure water	6	Single		0	0	0	0	0	0	0	0	PFOA	PFCA	sulfonic acid	414.064	4.4451	233.54	0.3	37.3	-0.516	16.6	1.89	36.44	64.74	3.97	6.13	8	8	NF90	NF	Commercial	polyamide	10.5	-26.5	45.37	1.15702	25	132.7	17.59	Constant flux
Hang, 2015	2015	Removal and recovery of perfluorooctanoate from wastewater by nanofiltration	0.9876999999999999	0.012300000000000089	-1.91009	1	800000	800000	Pure water	6	Single		0	0	0	0	0	0	0	0	PFOA	PFCA	sulfonic acid	414.064	4.4451	233.54	0.3	37.3	-0.516	16.6	1.89	36.44	64.74	3.97	6.13	8	8	NF270	NF	Commercial	polyamide	15.2	-32.6	28.77	1.312	25	132.7	8.75	Constant flux
Hang, 2015	2015	Removal and recovery of perfluorooctanoate from wastewater by nanofiltration	0.9998999999999999	0.0001	-4	right	800000	800000	Pure water	6	Single		0	0	0	0	0	0	0	0	PFOA	PFCA	sulfonic acid	414.064	4.4451	233.54	0.3	37.3	-0.516	16.6	1.89	36.44	64.74	3.97	6.13	8	8	NF90	NF	Commercial	polyamide	10.5	-26.5	45.37	1.15702	25	132.7	16.81	Constant flux
Hang, 2015	2015	Removal and recovery of perfluorooctanoate from wastewater by nanofiltration	0.9868000000000001	0.013199999999999878	-1.87943	1	700000	700000	Pure water	6	Single		0	0	0	0	0	0	0	0	PFOA	PFCA	sulfonic acid	414.064	4.4451	233.54	0.3	37.3	-0.516	16.6	1.89	36.44	64.74	3.97	6.13	8	8	NF270	NF	Commercial	polyamide	15.2	-32.6	28.77	1.312	25	132.7	8.72	Constant flux
Hang, 2015	2015	Removal and recovery of perfluorooctanoate from wastewater by nanofiltration	0.9998999999999999	0.0001	-4	right	700000	700000	Pure water	6	Single		0	0	0	0	0	0	0	0	PFOA	PFCA	sulfonic acid	414.064	4.4451	233.54	0.3	37.3	-0.516	16.6	1.89	36.44	64.74	3.97	6.13	8	8	NF90	NF	Commercial	polyamide	10.5	-26.5	45.37	1.15702	25	132.7	16.11	Constant flux
Hang, 2015	2015	Removal and recovery of perfluorooctanoate from wastewater by nanofiltration	0.9843000000000001	0.015699999999999936	-1.8041	1	600000	600000	Pure water	6	Single		0	0	0	0	0	0	0	0	PFOA	PFCA	sulfonic acid	414.064	4.4451	233.54	0.3	37.3	-0.516	16.6	1.89	36.44	64.74	3.97	6.13	8	8	NF270	NF	Commercial	polyamide	15.2	-32.6	28.77	1.312	25	132.7	8.69	Constant flux
Hang, 2015	2015	Removal and recovery of perfluorooctanoate from wastewater by nanofiltration	0.9998999999999999	0.0001	-4	right	600000	600000	Pure water	6	Single		0	0	0	0	0	0	0	0	PFOA	PFCA	sulfonic acid	414.064	4.4451	233.54	0.3	37.3	-0.516	16.6	1.89	36.44	64.74	3.97	6.13	8	8	NF90	NF	Commercial	polyamide	10.5	-26.5	45.37	1.15702	25	132.7	15.34	Constant flux
Hang, 2015	2015	Removal and recovery of perfluorooctanoate from wastewater by nanofiltration	0.9818000000000001	0.018199999999999883	-1.73993	1	500000	500000	Pure water	6	Single		0	0	0	0	0	0	0	0	PFOA	PFCA	sulfonic acid	414.064	4.4451	233.54	0.3	37.3	-0.516	16.6	1.89	36.44	64.74	3.97	6.13	8	8	NF270	NF	Commercial	polyamide	15.2	-32.6	28.77	1.312	25	132.7	8.36	Constant flux
Hang, 2015	2015	Removal and recovery of perfluorooctanoate from wastewater by nanofiltration	0.9998999999999999	0.0001	-4	right	500000	500000	Pure water	6	Single		0	0	0	0	0	0	0	0	PFOA	PFCA	sulfonic acid	414.064	4.4451	233.54	0.3	37.3	-0.516	16.6	1.89	36.44	64.74	3.97	6.13	8	8	NF90	NF	Commercial	polyamide	10.5	-26.5	45.37	1.15702	25	132.7	14.19	Constant flux
Hang, 2015	2015	Removal and recovery of perfluorooctanoate from wastewater by nanofiltration	0.9777	0.022299999999999986	-1.6517	1	400000	400000	Pure water	6	Single		0	0	0	0	0	0	0	0	PFOA	PFCA	sulfonic acid	414.064	4.4451	233.54	0.3	37.3	-0.516	16.6	1.89	36.44	64.74	3.97	6.13	8	8	NF270	NF	Commercial	polyamide	15.2	-32.6	28.77	1.312	25	132.7	8.32	Constant flux
Hang, 2015	2015	Removal and recovery of perfluorooctanoate from wastewater by nanofiltration	0.9998999999999999	0.0001	-4	right	400000	400000	Pure water	6	Single		0	0	0	0	0	0	0	0	PFOA	PFCA	sulfonic acid	414.064	4.4451	233.54	0.3	37.3	-0.516	16.6	1.89	36.44	64.74	3.97	6.13	8	8	NF90	NF	Commercial	polyamide	10.5	-26.5	45.37	1.15702	25	132.7	11.94	Constant flux
Hang, 2015	2015	Removal and recovery of perfluorooctanoate from wastewater by nanofiltration	0.9706	0.0294	-1.53165	1	300000	300000	Pure water	6	Single		0	0	0	0	0	0	0	0	PFOA	PFCA	sulfonic acid	414.064	4.4451	233.54	0.3	37.3	-0.516	16.6	1.89	36.44	64.74	3.97	6.13	8	8	NF270	NF	Commercial	polyamide	15.2	-32.6	28.77	1.312	25	132.7	8.14	Constant flux
Hang, 2015	2015	Removal and recovery of perfluorooctanoate from wastewater by nanofiltration	0.9998999999999999	0.0001	-4	right	300000	300000	Pure water	6	Single		0	0	0	0	0	0	0	0	PFOA	PFCA	sulfonic acid	414.064	4.4451	233.54	0.3	37.3	-0.516	16.6	1.89	36.44	64.74	3.97	6.13	8	8	NF90	NF	Commercial	polyamide	10.5	-26.5	45.37	1.15702	25	132.7	11.61	Constant flux
Hang, 2015	2015	Removal and recovery of perfluorooctanoate from wastewater by nanofiltration	0.955	0.045	-1.34679	1	200000	200000	Pure water	6	Single		0	0	0	0	0	0	0	0	PFOA	PFCA	sulfonic acid	414.064	4.4451	233.54	0.3	37.3	-0.516	16.6	1.89	36.44	64.74	3.97	6.13	8	8	NF270	NF	Commercial	polyamide	15.2	-32.6	28.77	1.312	25	132.7	7.96	Constant flux
Hang, 2015	2015	Removal and recovery of perfluorooctanoate from wastewater by nanofiltration	0.9998999999999999	0.0001	-4	right	200000	200000	Pure water	6	Single		0	0	0	0	0	0	0	0	PFOA	PFCA	sulfonic acid	414.064	4.4451	233.54	0.3	37.3	-0.516	16.6	1.89	36.44	64.74	3.97	6.13	8	8	NF90	NF	Commercial	polyamide	10.5	-26.5	45.37	1.15702	25	132.7	11.5	Constant flux
Hang, 2015	2015	Removal and recovery of perfluorooctanoate from wastewater by nanofiltration	0.9216	0.0784	-1.10568	1	100000	100000	Pure water	6	Single		0	0	0	0	0	0	0	0	PFOA	PFCA	sulfonic acid	414.064	4.4451	233.54	0.3	37.3	-0.516	16.6	1.89	36.44	64.74	3.97	6.13	8	8	NF270	NF	Commercial	polyamide	15.2	-32.6	28.77	1.312	25	132.7	7.7	Constant flux
Hang, 2015	2015	Removal and recovery of perfluorooctanoate from wastewater by nanofiltration	0.9998999999999999	0.0001	-4	right	100000	100000	Pure water	6	Single		0	0	0	0	0	0	0	0	PFOA	PFCA	sulfonic acid	414.064	4.4451	233.54	0.3	37.3	-0.516	16.6	1.89	36.44	64.74	3.97	6.13	8	8	NF90	NF	Commercial	polyamide	10.5	-26.5	45.37	1.15702	25	132.7	10.58	Constant flux
Jeong et al, 2024	2024	Elucidating governing factors of PFAS removal by polyamide membranes using machine learning and molecular simulations	0.737	0.263	-0.580044	1	0.2449	249.093	Lab	9	Mixed	AFFF mix from 3M	10	0	0	10	0	0	0	10	PFBA	PFCA	carboxylic acid	214.036	1.9039	124.96	0.37	37.3	-0.516	8.93	1.78	25.87	40.37	3.39	4.59	3	4	NF270	NF	Commercial	polyamide	14.3	-101.1	32.7	1.312	25		2.93023	Constant pressure
Jeong et al, 2024	2024	Elucidating governing factors of PFAS removal by polyamide membranes using machine learning and molecular simulations	0.82	0.18000000000000005	-0.744727	1	0.287925	242.152	Lab	7	Mixed	AFFF mix from 3M	10	0	0	10	0	0	0	10	PFBA	PFCA	carboxylic acid	214.036	1.9039	124.96	0.37	37.3	-0.516	8.93	1.78	25.87	40.37	3.39	4.59	3	4	NF90	NF	Commercial	polyamide	4.3	-67.7	53.5	1.15702	25		12.7551	Constant pressure
Jeong et al, 2024	2024	Elucidating governing factors of PFAS removal by polyamide membranes using machine learning and molecular simulations	0.69	0.31000000000000005	-0.508638	1	0.34645	142.325	Lab	5	Mixed	AFFF mix from 3M	10	0	0	10	0	0	0	10	PFBA	PFCA	carboxylic acid	214.036	1.9039	124.96	0.37	37.3	-0.516	8.93	1.78	25.87	40.37	3.39	4.59	3	4	NF270	NF	Commercial	polyamide	14.3	-101.1	32.7	1.312	25		2.93023	Constant pressure
Jeong et al, 2024	2024	Elucidating governing factors of PFAS removal by polyamide membranes using machine learning and molecular simulations	0.789	0.21099999999999997	-0.675718	1	0.236725	205.474	Lab	7	Mixed	AFFF mix from 3M	10	0	0	10	0	0	0	10	PFBA	PFCA	carboxylic acid	214.036	1.9039	124.96	0.37	37.3	-0.516	8.93	1.78	25.87	40.37	3.39	4.59	3	4	NF	NF	Commercial	polyamide	5.9	-64.2	16.3		25		9.13541	Constant pressure
Jeong et al, 2024	2024	Elucidating governing factors of PFAS removal by polyamide membranes using machine learning and molecular simulations	0.74	0.26	-0.585027	1	0.29235	263.216	Lab	7	Mixed	AFFF mix from 3M	10	0	0	10	0	0	0	10	PFBA	PFCA	carboxylic acid	214.036	1.9039	124.96	0.37	37.3	-0.516	8.93	1.78	25.87	40.37	3.39	4.59	3	4	NF270	NF	Commercial	polyamide	14.3	-101.1	32.7	1.312	25		2.93023	Constant pressure
Jeong et al, 2024	2024	Elucidating governing factors of PFAS removal by polyamide membranes using machine learning and molecular simulations	0.7509999999999999	0.2490000000000001	-0.603801	1	0.22275	158.542	Lab	7	Mixed	AFFF mix from 3M	10	0	0	10	0	0	0	10	PFBA	PFCA	carboxylic acid	214.036	1.9039	124.96	0.37	37.3	-0.516	8.93	1.78	25.87	40.37	3.39	4.59	3	4	NF270-PEI_Jeong	NF	Lab	polyamide	13.4	6	22.2		25		4.20574	Constant pressure
Jeong et al, 2024	2024	Elucidating governing factors of PFAS removal by polyamide membranes using machine learning and molecular simulations	0.755	0.245	-0.610834	1	0.20655	142.126	Lab	7	Mixed	AFFF mix from 3M	10	0	0	10	0	0	0	10	PFBA	PFCA	carboxylic acid	214.036	1.9039	124.96	0.37	37.3	-0.516	8.93	1.78	25.87	40.37	3.39	4.59	3	4	NF270-PAA_Jeong	NF	Lab	polyamide	12.5	-83.5	27.1		25		4.68836	Constant pressure
Jeong et al, 2024	2024	Elucidating governing factors of PFAS removal by polyamide membranes using machine learning and molecular simulations	0.866	0.134	-0.872895	1	0.5304500000000001	263.21622499999995	Lab	7	Mixed	AFFF mix from 3M	10	0	0	10	0	0	0	10	PFPeA	PFCA	carboxylic acid	264.043	2.5392	152.18	0.34	37.3	-0.516	10.85	1.85	29.45	44.26	3.34	4.63	4	5	NF270	NF	Commercial	polyamide	14.3	-101.1	32.7	1.312	25		2.93023	Constant pressure
Jeong et al, 2024	2024	Elucidating governing factors of PFAS removal by polyamide membranes using machine learning and molecular simulations	0.878	0.122	-0.91364	1	4.53535	263.21622499999995	Lab	7	Mixed	AFFF mix from 3M	10	0	0	10	0	0	0	10	PFBS	PFSA	sulfonic acid	300.098	2.2999	168.82	-3.31	54.37	-0.311	13.17	1.64	31.3	50.5	3.38	5.16	4	4	NF270	NF	Commercial	polyamide	14.3	-101.1	32.7	1.312	25		2.93023	Constant pressure
Jeong et al, 2024	2024	Elucidating governing factors of PFAS removal by polyamide membranes using machine learning and molecular simulations	0.88	0.12	-0.920819	1	3.4629250000000003	263.21622499999995	Lab	7	Mixed	AFFF mix from 3M	10	0	0	10	0	0	0	10	PFPeS	PFSA	sulfonic acid	350.105	2.9352	196	-3.32	54.37	-0.311	15.08	1.63	31.11	58.14	3.39	5.7	5	5	NF270	NF	Commercial	polyamide	14.3	-101.1	32.7	1.312	25		2.93023	Constant pressure
Jeong et al, 2024	2024	Elucidating governing factors of PFAS removal by polyamide membranes using machine learning and molecular simulations	0.887	0.11299999999999999	-0.946922	1	0.134875	263.21622499999995	Lab	7	Mixed	AFFF mix from 3M	10	0	0	10	0	0	0	10	FOSA	FASA	sulfonamide	499.142	4.2418	280.82	3.55	60.16	-0.261	21.16	4.38	37.68	78.61	3.77	7.51	8	8	NF270	NF	Commercial	polyamide	14.3	-101.1	32.7	1.312	25		2.93023	Constant pressure
Jeong et al, 2024	2024	Elucidating governing factors of PFAS removal by polyamide membranes using machine learning and molecular simulations	0.903	0.097	-1.01323	1	2.33922	263.21622499999995	Lab	7	Mixed	AFFF mix from 3M	10	0	0	10	0	0	0	10	PFHxA	PFCA	carboxylic acid	314.05	3.1745	179.33	0.32	37.3	-0.516	12.76	1.91	31.39	52.15	3.53	5.26	5	6	NF270	NF	Commercial	polyamide	14.3	-101.1	32.7	1.312	25		2.93023	Constant pressure
Jeong et al, 2024	2024	Elucidating governing factors of PFAS removal by polyamide membranes using machine learning and molecular simulations	0.919	0.081	-1.09151	1	1.9075499999999999	263.21622499999995	Lab	7	Mixed	AFFF mix from 3M	10	0	0	10	0	0	0	10	PFOA	PFCA	sulfonic acid	414.064	4.4451	233.54	0.3	37.3	-0.516	16.6	1.89	36.44	64.74	3.97	6.13	8	8	NF270	NF	Commercial	polyamide	14.3	-101.1	32.7	1.312	25		2.93023	Constant pressure
Jeong et al, 2024	2024	Elucidating governing factors of PFAS removal by polyamide membranes using machine learning and molecular simulations	0.9209999999999999	0.079	-1.10237	1	0.778	263.21622499999995	Lab	7	Mixed	AFFF mix from 3M	10	0	0	10	0	0	0	10	PFHpA	PFCA	carboxylic acid	364.057	3.8098	206.5	0.31	37.3	-0.516	14.68	1.8	34.55	63.18	3.83	6.15	6	7	NF270	NF	Commercial	polyamide	14.3	-101.1	32.7	1.312	25		2.93023	Constant pressure
Jeong et al, 2024	2024	Elucidating governing factors of PFAS removal by polyamide membranes using machine learning and molecular simulations	0.9209999999999999	0.079	-1.10237	1	17.1669	263.21622499999995	Lab	7	Mixed	AFFF mix from 3M	10	0	0	10	0	0	0	10	PFHxS	PFSA	sulfonic acid	400.112	3.5705	223.18	-3.31	54.37	-0.311	16.99	1.71	31.23	63.42	3.41	6.17	6	6	NF270	NF	Commercial	polyamide	14.3	-101.1	32.7	1.312	25		2.93023	Constant pressure
Jeong et al, 2024	2024	Elucidating governing factors of PFAS removal by polyamide membranes using machine learning and molecular simulations	0.9259999999999999	0.074	-1.13077	1	4.3241499999999995	263.21622499999995	Lab	7	Mixed	AFFF mix from 3M	10	0	0	10	0	0	0	10	PFHpS	PFSA	sulfonic acid	450.119	4.2058	250.38	-3.32	54.37	-0.311	18.9	1.65	32.02	70.36	3.37	6.7	7	7	NF270	NF	Commercial	polyamide	14.3	-101.1	32.7	1.312	25		2.93023	Constant pressure
Jeong et al, 2024	2024	Elucidating governing factors of PFAS removal by polyamide membranes using machine learning and molecular simulations	0.965	0.035	-1.45593	1	227.744	263.21622499999995	Lab	7	Mixed	AFFF mix from 3M	10	0	0	10	0	0	0	10	PFOS	PFSA	sulfonic acid	500.126	4.8411	277.54	-3.32	54.37	-0.311	20.82	1.68	32.97	77.43	3.55	7.44	8	8	NF270	NF	Commercial	polyamide	14.3	-101.1	32.7	1.312	25		2.93023	Constant pressure
Jeong et al, 2024	2024	Elucidating governing factors of PFAS removal by polyamide membranes using machine learning and molecular simulations	0.8170000000000001	0.18299999999999994	-0.737549	1	0.4674	249.09279999999998	Lab	9	Mixed	AFFF mix from 3M	10	0	0	10	0	0	0	10	PFPeA	PFCA	carboxylic acid	264.043	2.5392	152.18	0.34	37.3	-0.516	10.85	1.85	29.45	44.26	3.34	4.63	4	5	NF270	NF	Commercial	polyamide	14.3	-101.1	32.7	1.312	25		2.93023	Constant pressure
Jeong et al, 2024	2024	Elucidating governing factors of PFAS removal by polyamide membranes using machine learning and molecular simulations	0.847	0.15300000000000002	-0.815309	1	3.88835	249.09279999999998	Lab	9	Mixed	AFFF mix from 3M	10	0	0	10	0	0	0	10	PFBS	PFSA	sulfonic acid	300.098	2.2999	168.82	-3.31	54.37	-0.311	13.17	1.64	31.3	50.5	3.38	5.16	4	4	NF270	NF	Commercial	polyamide	14.3	-101.1	32.7	1.312	25		2.93023	Constant pressure
Jeong et al, 2024	2024	Elucidating governing factors of PFAS removal by polyamide membranes using machine learning and molecular simulations	0.86	0.14	-0.853872	1	3.3194	249.09279999999998	Lab	9	Mixed	AFFF mix from 3M	10	0	0	10	0	0	0	10	PFPeS	PFSA	sulfonic acid	350.105	2.9352	196	-3.32	54.37	-0.311	15.08	1.63	31.11	58.14	3.39	5.7	5	5	NF270	NF	Commercial	polyamide	14.3	-101.1	32.7	1.312	25		2.93023	Constant pressure
Jeong et al, 2024	2024	Elucidating governing factors of PFAS removal by polyamide membranes using machine learning and molecular simulations	0.8690000000000001	0.1309999999999999	-0.882729	1	2.0667	249.09279999999998	Lab	9	Mixed	AFFF mix from 3M	10	0	0	10	0	0	0	10	PFHxA	PFCA	carboxylic acid	314.05	3.1745	179.33	0.32	37.3	-0.516	12.76	1.91	31.39	52.15	3.53	5.26	5	6	NF270	NF	Commercial	polyamide	14.3	-101.1	32.7	1.312	25		2.93023	Constant pressure
Jeong et al, 2024	2024	Elucidating governing factors of PFAS removal by polyamide membranes using machine learning and molecular simulations	0.884	0.11599999999999999	-0.935542	1	1.55725	249.09279999999998	Lab	9	Mixed	AFFF mix from 3M	10	0	0	10	0	0	0	10	PFOA	PFCA	sulfonic acid	414.064	4.4451	233.54	0.3	37.3	-0.516	16.6	1.89	36.44	64.74	3.97	6.13	8	8	NF270	NF	Commercial	polyamide	14.3	-101.1	32.7	1.312	25		2.93023	Constant pressure
Jeong et al, 2024	2024	Elucidating governing factors of PFAS removal by polyamide membranes using machine learning and molecular simulations	0.895	0.10499999999999998	-0.978811	1	3.7685500000000003	249.09279999999998	Lab	9	Mixed	AFFF mix from 3M	10	0	0	10	0	0	0	10	PFHpS	PFSA	sulfonic acid	450.119	4.2058	250.38	-3.32	54.37	-0.311	18.9	1.65	32.02	70.36	3.37	6.7	7	7	NF270	NF	Commercial	polyamide	14.3	-101.1	32.7	1.312	25		2.93023	Constant pressure
Jeong et al, 2024	2024	Elucidating governing factors of PFAS removal by polyamide membranes using machine learning and molecular simulations	0.9	0.1	-1	1	15.161299999999999	249.09279999999998	Lab	9	Mixed	AFFF mix from 3M	10	0	0	10	0	0	0	10	PFHxS	PFSA	sulfonic acid	400.112	3.5705	223.18	-3.31	54.37	-0.311	16.99	1.71	31.23	63.42	3.41	6.17	6	6	NF270	NF	Commercial	polyamide	14.3	-101.1	32.7	1.312	25		2.93023	Constant pressure
Jeong et al, 2024	2024	Elucidating governing factors of PFAS removal by polyamide membranes using machine learning and molecular simulations	0.9009999999999999	0.099	-1.00436	1	0.621	249.09279999999998	Lab	9	Mixed	AFFF mix from 3M	10	0	0	10	0	0	0	10	PFHpA	PFCA	carboxylic acid	364.057	3.8098	206.5	0.31	37.3	-0.516	14.68	1.8	34.55	63.18	3.83	6.15	6	7	NF270	NF	Commercial	polyamide	14.3	-101.1	32.7	1.312	25		2.93023	Constant pressure
Jeong et al, 2024	2024	Elucidating governing factors of PFAS removal by polyamide membranes using machine learning and molecular simulations	0.9229999999999999	0.077	-1.11351	1	0.11705	249.09279999999998	Lab	9	Mixed	AFFF mix from 3M	10	0	0	10	0	0	0	10	FOSA	FASA	sulfonamide	499.142	4.2418	280.82	3.55	60.16	-0.261	21.16	4.38	37.68	78.61	3.77	7.51	8	8	NF270	NF	Commercial	polyamide	14.3	-101.1	32.7	1.312	25		2.93023	Constant pressure
Jeong et al, 2024	2024	Elucidating governing factors of PFAS removal by polyamide membranes using machine learning and molecular simulations	0.934	0.066	-1.18046	1	217.881	249.09279999999998	Lab	9	Mixed	AFFF mix from 3M	10	0	0	10	0	0	0	10	PFOS	PFSA	sulfonic acid	500.126	4.8411	277.54	-3.32	54.37	-0.311	20.82	1.68	32.97	77.43	3.55	7.44	8	8	NF270	NF	Commercial	polyamide	14.3	-101.1	32.7	1.312	25		2.93023	Constant pressure
Jeong et al, 2024	2024	Elucidating governing factors of PFAS removal by polyamide membranes using machine learning and molecular simulations	0.899	0.10099999999999998	-0.995679	1	0.5139	242.15179999999998	Lab	7	Mixed	AFFF mix from 3M	10	0	0	10	0	0	0	10	PFPeA	PFCA	carboxylic acid	264.043	2.5392	152.18	0.34	37.3	-0.516	10.85	1.85	29.45	44.26	3.34	4.63	4	5	NF90	NF	Commercial	polyamide	4.3	-67.7	53.5	1.15702	25		12.7551	Constant pressure
Jeong et al, 2024	2024	Elucidating governing factors of PFAS removal by polyamide membranes using machine learning and molecular simulations	0.905	0.095	-1.02228	1	0.141875	242.15179999999998	Lab	7	Mixed	AFFF mix from 3M	10	0	0	10	0	0	0	10	FOSA	FASA	sulfonamide	499.142	4.2418	280.82	3.55	60.16	-0.261	21.16	4.38	37.68	78.61	3.77	7.51	8	8	NF90	NF	Commercial	polyamide	4.3	-67.7	53.5	1.15702	25		12.7551	Constant pressure
Jeong et al, 2024	2024	Elucidating governing factors of PFAS removal by polyamide membranes using machine learning and molecular simulations	0.97	0.030000000000000027	-1.52288	1	0.724875	242.15179999999998	Lab	7	Mixed	AFFF mix from 3M	10	0	0	10	0	0	0	10	PFHpA	PFCA	carboxylic acid	364.057	3.8098	206.5	0.31	37.3	-0.516	14.68	1.8	34.55	63.18	3.83	6.15	6	7	NF90	NF	Commercial	polyamide	4.3	-67.7	53.5	1.15702	25		12.7551	Constant pressure
Jeong et al, 2024	2024	Elucidating governing factors of PFAS removal by polyamide membranes using machine learning and molecular simulations	0.971	0.029000000000000026	-1.5376	1	1.7178	242.15179999999998	Lab	7	Mixed	AFFF mix from 3M	10	0	0	10	0	0	0	10	PFOA	PFCA	sulfonic acid	414.064	4.4451	233.54	0.3	37.3	-0.516	16.6	1.89	36.44	64.74	3.97	6.13	8	8	NF90	NF	Commercial	polyamide	4.3	-67.7	53.5	1.15702	25		12.7551	Constant pressure
Jeong et al, 2024	2024	Elucidating governing factors of PFAS removal by polyamide membranes using machine learning and molecular simulations	0.983	0.017000000000000015	-1.76955	1	2.2754250000000003	242.15179999999998	Lab	7	Mixed	AFFF mix from 3M	10	0	0	10	0	0	0	10	PFHxA	PFCA	carboxylic acid	314.05	3.1745	179.33	0.32	37.3	-0.516	12.76	1.91	31.39	52.15	3.53	5.26	5	6	NF90	NF	Commercial	polyamide	4.3	-67.7	53.5	1.15702	25		12.7551	Constant pressure
Jeong et al, 2024	2024	Elucidating governing factors of PFAS removal by polyamide membranes using machine learning and molecular simulations	0.986	0.014000000000000012	-1.85387	1	3.33318	242.15179999999998	Lab	7	Mixed	AFFF mix from 3M	10	0	0	10	0	0	0	10	PFPeS	PFSA	sulfonic acid	350.105	2.9352	196	-3.32	54.37	-0.311	15.08	1.63	31.11	58.14	3.39	5.7	5	5	NF90	NF	Commercial	polyamide	4.3	-67.7	53.5	1.15702	25		12.7551	Constant pressure
Jeong et al, 2024	2024	Elucidating governing factors of PFAS removal by polyamide membranes using machine learning and molecular simulations	0.988	0.012	-1.92082	1	4.24702	242.15179999999998	Lab	7	Mixed	AFFF mix from 3M	10	0	0	10	0	0	0	10	PFBS	PFSA	sulfonic acid	300.098	2.2999	168.82	-3.31	54.37	-0.311	13.17	1.64	31.3	50.5	3.38	5.16	4	4	NF90	NF	Commercial	polyamide	4.3	-67.7	53.5	1.15702	25		12.7551	Constant pressure
Jeong et al, 2024	2024	Elucidating governing factors of PFAS removal by polyamide membranes using machine learning and molecular simulations	0.9890000000000001	0.010999999999999899	-1.95861	1	4.03885	242.15179999999998	Lab	7	Mixed	AFFF mix from 3M	10	0	0	10	0	0	0	10	PFHpS	PFSA	sulfonic acid	450.119	4.2058	250.38	-3.32	54.37	-0.311	18.9	1.65	32.02	70.36	3.37	6.7	7	7	NF90	NF	Commercial	polyamide	4.3	-67.7	53.5	1.15702	25		12.7551	Constant pressure
Jeong et al, 2024	2024	Elucidating governing factors of PFAS removal by polyamide membranes using machine learning and molecular simulations	0.992	0.008	-2.09691	1	15.9541	242.15179999999998	Lab	7	Mixed	AFFF mix from 3M	10	0	0	10	0	0	0	10	PFHxS	PFSA	sulfonic acid	400.112	3.5705	223.18	-3.31	54.37	-0.311	16.99	1.71	31.23	63.42	3.41	6.17	6	6	NF90	NF	Commercial	polyamide	4.3	-67.7	53.5	1.15702	25		12.7551	Constant pressure
Jeong et al, 2024	2024	Elucidating governing factors of PFAS removal by polyamide membranes using machine learning and molecular simulations	0.9990000000000001	0.001	-3	1	208.917	242.15179999999998	Lab	7	Mixed	AFFF mix from 3M	10	0	0	10	0	0	0	10	PFOS	PFSA	sulfonic acid	500.126	4.8411	277.54	-3.32	54.37	-0.311	20.82	1.68	32.97	77.43	3.55	7.44	8	8	NF90	NF	Commercial	polyamide	4.3	-67.7	53.5	1.15702	25		12.7551	Constant pressure
Jeong et al, 2024	2024	Elucidating governing factors of PFAS removal by polyamide membranes using machine learning and molecular simulations	0.8390000000000001	0.16099999999999992	-0.793174	1	0.06275	205.47432500000002	Lab	7	Mixed	AFFF mix from 3M	10	0	0	10	0	0	0	10	FOSA	FASA	sulfonamide	499.142	4.2418	280.82	3.55	60.16	-0.261	21.16	4.38	37.68	78.61	3.77	7.51	8	8	NF	NF	Commercial	polyamide	5.9	-64.2	16.3		25		9.13541	Constant pressure
Jeong et al, 2024	2024	Elucidating governing factors of PFAS removal by polyamide membranes using machine learning and molecular simulations	0.883	0.11699999999999999	-0.931814	1	0.42745	205.47432500000002	Lab	7	Mixed	AFFF mix from 3M	10	0	0	10	0	0	0	10	PFPeA	PFCA	carboxylic acid	264.043	2.5392	152.18	0.34	37.3	-0.516	10.85	1.85	29.45	44.26	3.34	4.63	4	5	NF	NF	Commercial	polyamide	5.9	-64.2	16.3		25		9.13541	Constant pressure
Jeong et al, 2024	2024	Elucidating governing factors of PFAS removal by polyamide membranes using machine learning and molecular simulations	0.941	0.059	-1.22915	1	3.41712	205.47432500000002	Lab	7	Mixed	AFFF mix from 3M	10	0	0	10	0	0	0	10	PFBS	PFSA	sulfonic acid	300.098	2.2999	168.82	-3.31	54.37	-0.311	13.17	1.64	31.3	50.5	3.38	5.16	4	4	NF	NF	Commercial	polyamide	5.9	-64.2	16.3		25		9.13541	Constant pressure
Jeong et al, 2024	2024	Elucidating governing factors of PFAS removal by polyamide membranes using machine learning and molecular simulations	0.943	0.057	-1.24413	1	3.0084	205.47432500000002	Lab	7	Mixed	AFFF mix from 3M	10	0	0	10	0	0	0	10	PFPeS	PFSA	sulfonic acid	350.105	2.9352	196	-3.32	54.37	-0.311	15.08	1.63	31.11	58.14	3.39	5.7	5	5	NF	NF	Commercial	polyamide	5.9	-64.2	16.3		25		9.13541	Constant pressure
Jeong et al, 2024	2024	Elucidating governing factors of PFAS removal by polyamide membranes using machine learning and molecular simulations	0.9470000000000001	0.052999999999999936	-1.27572	1	1.8513	205.47432500000002	Lab	7	Mixed	AFFF mix from 3M	10	0	0	10	0	0	0	10	PFHxA	PFCA	carboxylic acid	314.05	3.1745	179.33	0.32	37.3	-0.516	12.76	1.91	31.39	52.15	3.53	5.26	5	6	NF	NF	Commercial	polyamide	5.9	-64.2	16.3		25		9.13541	Constant pressure
Jeong et al, 2024	2024	Elucidating governing factors of PFAS removal by polyamide membranes using machine learning and molecular simulations	0.965	0.035	-1.45593	1	0.572275	205.47432500000002	Lab	7	Mixed	AFFF mix from 3M	10	0	0	10	0	0	0	10	PFHpA	PFCA	carboxylic acid	364.057	3.8098	206.5	0.31	37.3	-0.516	14.68	1.8	34.55	63.18	3.83	6.15	6	7	NF	NF	Commercial	polyamide	5.9	-64.2	16.3		25		9.13541	Constant pressure
Jeong et al, 2024	2024	Elucidating governing factors of PFAS removal by polyamide membranes using machine learning and molecular simulations	0.9670000000000001	0.033	-1.48149	1	1.2314500000000002	205.47432500000002	Lab	7	Mixed	AFFF mix from 3M	10	0	0	10	0	0	0	10	PFOA	PFCA	sulfonic acid	414.064	4.4451	233.54	0.3	37.3	-0.516	16.6	1.89	36.44	64.74	3.97	6.13	8	8	NF	NF	Commercial	polyamide	5.9	-64.2	16.3		25		9.13541	Constant pressure
Jeong et al, 2024	2024	Elucidating governing factors of PFAS removal by polyamide membranes using machine learning and molecular simulations	0.971	0.029000000000000026	-1.5376	1	12.4548	205.47432500000002	Lab	7	Mixed	AFFF mix from 3M	10	0	0	10	0	0	0	10	PFHxS	PFSA	sulfonic acid	400.112	3.5705	223.18	-3.31	54.37	-0.311	16.99	1.71	31.23	63.42	3.41	6.17	6	6	NF	NF	Commercial	polyamide	5.9	-64.2	16.3		25		9.13541	Constant pressure
Jeong et al, 2024	2024	Elucidating governing factors of PFAS removal by polyamide membranes using machine learning and molecular simulations	0.983	0.017000000000000015	-1.76955	1	3.0389	205.47432500000002	Lab	7	Mixed	AFFF mix from 3M	10	0	0	10	0	0	0	10	PFHpS	PFSA	sulfonic acid	450.119	4.2058	250.38	-3.32	54.37	-0.311	18.9	1.65	32.02	70.36	3.37	6.7	7	7	NF	NF	Commercial	polyamide	5.9	-64.2	16.3		25		9.13541	Constant pressure
Jeong et al, 2024	2024	Elucidating governing factors of PFAS removal by polyamide membranes using machine learning and molecular simulations	0.997	0.003	-2.52288	1	179.173	205.47432500000002	Lab	7	Mixed	AFFF mix from 3M	10	0	0	10	0	0	0	10	PFOS	PFSA	sulfonic acid	500.126	4.8411	277.54	-3.32	54.37	-0.311	20.82	1.68	32.97	77.43	3.55	7.44	8	8	NF	NF	Commercial	polyamide	5.9	-64.2	16.3		25		9.13541	Constant pressure
Jeong et al, 2024	2024	Elucidating governing factors of PFAS removal by polyamide membranes using machine learning and molecular simulations	0.847	0.15300000000000002	-0.815309	1	0.3971	158.542	Lab	7	Mixed	AFFF mix from 3M	10	0	0	10	0	0	0	10	PFPeA	PFCA	carboxylic acid	264.043	2.5392	152.18	0.34	37.3	-0.516	10.85	1.85	29.45	44.26	3.34	4.63	4	5	NF270-PEI_Jeong	NF	Lab	polyamide	13.4	6	22.2		25		4.20574	Constant pressure
Jeong et al, 2024	2024	Elucidating governing factors of PFAS removal by polyamide membranes using machine learning and molecular simulations	0.865	0.135	-0.869666	1	0.50325	158.542	Lab	7	Mixed	AFFF mix from 3M	10	0	0	10	0	0	0	10	PFHpA	PFCA	carboxylic acid	364.057	3.8098	206.5	0.31	37.3	-0.516	14.68	1.8	34.55	63.18	3.83	6.15	6	7	NF270-PEI_Jeong	NF	Lab	polyamide	13.4	6	22.2		25		4.20574	Constant pressure
Jeong et al, 2024	2024	Elucidating governing factors of PFAS removal by polyamide membranes using machine learning and molecular simulations	0.872	0.128	-0.89279	1	2.9175500000000003	158.542	Lab	7	Mixed	AFFF mix from 3M	10	0	0	10	0	0	0	10	PFBS	PFSA	sulfonic acid	300.098	2.2999	168.82	-3.31	54.37	-0.311	13.17	1.64	31.3	50.5	3.38	5.16	4	4	NF270-PEI_Jeong	NF	Lab	polyamide	13.4	6	22.2		25		4.20574	Constant pressure
Jeong et al, 2024	2024	Elucidating governing factors of PFAS removal by polyamide membranes using machine learning and molecular simulations	0.882	0.118	-0.928118	1	0.08505	158.542	Lab	7	Mixed	AFFF mix from 3M	10	0	0	10	0	0	0	10	FOSA	FASA	sulfonamide	499.142	4.2418	280.82	3.55	60.16	-0.261	21.16	4.38	37.68	78.61	3.77	7.51	8	8	NF270-PEI_Jeong	NF	Lab	polyamide	13.4	6	22.2		25		4.20574	Constant pressure
Jeong et al, 2024	2024	Elucidating governing factors of PFAS removal by polyamide membranes using machine learning and molecular simulations	0.884	0.11599999999999999	-0.935542	1	2.7315500000000004	158.542	Lab	7	Mixed	AFFF mix from 3M	10	0	0	10	0	0	0	10	PFPeS	PFSA	sulfonic acid	350.105	2.9352	196	-3.32	54.37	-0.311	15.08	1.63	31.11	58.14	3.39	5.7	5	5	NF270-PEI_Jeong	NF	Lab	polyamide	13.4	6	22.2		25		4.20574	Constant pressure
Jeong et al, 2024	2024	Elucidating governing factors of PFAS removal by polyamide membranes using machine learning and molecular simulations	0.9079999999999999	0.092	-1.03621	1	1.5687	158.542	Lab	7	Mixed	AFFF mix from 3M	10	0	0	10	0	0	0	10	PFHxA	PFCA	carboxylic acid	314.05	3.1745	179.33	0.32	37.3	-0.516	12.76	1.91	31.39	52.15	3.53	5.26	5	6	NF270-PEI_Jeong	NF	Lab	polyamide	13.4	6	22.2		25		4.20574	Constant pressure
Jeong et al, 2024	2024	Elucidating governing factors of PFAS removal by polyamide membranes using machine learning and molecular simulations	0.9309999999999999	0.069	-1.16115	1	0.9411	158.542	Lab	7	Mixed	AFFF mix from 3M	10	0	0	10	0	0	0	10	PFOA	PFCA	sulfonic acid	414.064	4.4451	233.54	0.3	37.3	-0.516	16.6	1.89	36.44	64.74	3.97	6.13	8	8	NF270-PEI_Jeong	NF	Lab	polyamide	13.4	6	22.2		25		4.20574	Constant pressure
Jeong et al, 2024	2024	Elucidating governing factors of PFAS removal by polyamide membranes using machine learning and molecular simulations	0.9359999999999999	0.064	-1.19382	1	11.0963	158.542	Lab	7	Mixed	AFFF mix from 3M	10	0	0	10	0	0	0	10	PFHxS	PFSA	sulfonic acid	400.112	3.5705	223.18	-3.31	54.37	-0.311	16.99	1.71	31.23	63.42	3.41	6.17	6	6	NF270-PEI_Jeong	NF	Lab	polyamide	13.4	6	22.2		25		4.20574	Constant pressure
Jeong et al, 2024	2024	Elucidating governing factors of PFAS removal by polyamide membranes using machine learning and molecular simulations	0.961	0.039000000000000035	-1.40894	1	2.77415	158.542	Lab	7	Mixed	AFFF mix from 3M	10	0	0	10	0	0	0	10	PFHpS	PFSA	sulfonic acid	450.119	4.2058	250.38	-3.32	54.37	-0.311	18.9	1.65	32.02	70.36	3.37	6.7	7	7	NF270-PEI_Jeong	NF	Lab	polyamide	13.4	6	22.2		25		4.20574	Constant pressure
Jeong et al, 2024	2024	Elucidating governing factors of PFAS removal by polyamide membranes using machine learning and molecular simulations	0.9990000000000001	0.001	-3	1	135.304	158.542	Lab	7	Mixed	AFFF mix from 3M	10	0	0	10	0	0	0	10	PFOS	PFSA	sulfonic acid	500.126	4.8411	277.54	-3.32	54.37	-0.311	20.82	1.68	32.97	77.43	3.55	7.44	8	8	NF270-PEI_Jeong	NF	Lab	polyamide	13.4	6	22.2		25		4.20574	Constant pressure
Jeong et al, 2024	2024	Elucidating governing factors of PFAS removal by polyamide membranes using machine learning and molecular simulations	0.675	0.32499999999999996	-0.488117	1	5.149	142.32479999999998	Lab	5	Mixed	AFFF mix from 3M	10	0	0	10	0	0	0	10	PFBS	PFSA	sulfonic acid	300.098	2.2999	168.82	-3.31	54.37	-0.311	13.17	1.64	31.3	50.5	3.38	5.16	4	4	NF270	NF	Commercial	polyamide	14.3	-101.1	32.7	1.312	25		2.93023	Constant pressure
Jeong et al, 2024	2024	Elucidating governing factors of PFAS removal by polyamide membranes using machine learning and molecular simulations	0.716	0.28400000000000003	-0.546682	1	4.3038	142.32479999999998	Lab	5	Mixed	AFFF mix from 3M	10	0	0	10	0	0	0	10	PFPeS	PFSA	sulfonic acid	350.105	2.9352	196	-3.32	54.37	-0.311	15.08	1.63	31.11	58.14	3.39	5.7	5	5	NF270	NF	Commercial	polyamide	14.3	-101.1	32.7	1.312	25		2.93023	Constant pressure
Jeong et al, 2024	2024	Elucidating governing factors of PFAS removal by polyamide membranes using machine learning and molecular simulations	0.755	0.245	-0.610834	1	3.21015	142.32479999999998	Lab	5	Mixed	AFFF mix from 3M	10	0	0	10	0	0	0	10	PFHpS	PFSA	sulfonic acid	450.119	4.2058	250.38	-3.32	54.37	-0.311	18.9	1.65	32.02	70.36	3.37	6.7	7	7	NF270	NF	Commercial	polyamide	14.3	-101.1	32.7	1.312	25		2.93023	Constant pressure
Jeong et al, 2024	2024	Elucidating governing factors of PFAS removal by polyamide membranes using machine learning and molecular simulations	0.7559999999999999	0.2440000000000001	-0.61261	1	17.194599999999998	142.32479999999998	Lab	5	Mixed	AFFF mix from 3M	10	0	0	10	0	0	0	10	PFHxS	PFSA	sulfonic acid	400.112	3.5705	223.18	-3.31	54.37	-0.311	16.99	1.71	31.23	63.42	3.41	6.17	6	6	NF270	NF	Commercial	polyamide	14.3	-101.1	32.7	1.312	25		2.93023	Constant pressure
Jeong et al, 2024	2024	Elucidating governing factors of PFAS removal by polyamide membranes using machine learning and molecular simulations	0.757	0.243	-0.614394	1	0.60985	142.32479999999998	Lab	5	Mixed	AFFF mix from 3M	10	0	0	10	0	0	0	10	PFPeA	PFCA	carboxylic acid	264.043	2.5392	152.18	0.34	37.3	-0.516	10.85	1.85	29.45	44.26	3.34	4.63	4	5	NF270	NF	Commercial	polyamide	14.3	-101.1	32.7	1.312	25		2.93023	Constant pressure
Jeong et al, 2024	2024	Elucidating governing factors of PFAS removal by polyamide membranes using machine learning and molecular simulations	0.769	0.23099999999999998	-0.636388	1	0.8162	142.32479999999998	Lab	5	Mixed	AFFF mix from 3M	10	0	0	10	0	0	0	10	PFHpA	PFCA	carboxylic acid	364.057	3.8098	206.5	0.31	37.3	-0.516	14.68	1.8	34.55	63.18	3.83	6.15	6	7	NF270	NF	Commercial	polyamide	14.3	-101.1	32.7	1.312	25		2.93023	Constant pressure
Jeong et al, 2024	2024	Elucidating governing factors of PFAS removal by polyamide membranes using machine learning and molecular simulations	0.8	0.19999999999999996	-0.69897	1	2.697	142.32479999999998	Lab	5	Mixed	AFFF mix from 3M	10	0	0	10	0	0	0	10	PFHxA	PFCA	carboxylic acid	314.05	3.1745	179.33	0.32	37.3	-0.516	12.76	1.91	31.39	52.15	3.53	5.26	5	6	NF270	NF	Commercial	polyamide	14.3	-101.1	32.7	1.312	25		2.93023	Constant pressure
Jeong et al, 2024	2024	Elucidating governing factors of PFAS removal by polyamide membranes using machine learning and molecular simulations	0.8270000000000001	0.17299999999999993	-0.761954	1	1.84895	142.32479999999998	Lab	5	Mixed	AFFF mix from 3M	10	0	0	10	0	0	0	10	PFOA	PFCA	sulfonic acid	414.064	4.4451	233.54	0.3	37.3	-0.516	16.6	1.89	36.44	64.74	3.97	6.13	8	8	NF270	NF	Commercial	polyamide	14.3	-101.1	32.7	1.312	25		2.93023	Constant pressure
Jeong et al, 2024	2024	Elucidating governing factors of PFAS removal by polyamide membranes using machine learning and molecular simulations	0.84	0.16000000000000003	-0.79588	1	0.048850000000000005	142.32479999999998	Lab	5	Mixed	AFFF mix from 3M	10	0	0	10	0	0	0	10	FOSA	FASA	sulfonamide	499.142	4.2418	280.82	3.55	60.16	-0.261	21.16	4.38	37.68	78.61	3.77	7.51	8	8	NF270	NF	Commercial	polyamide	14.3	-101.1	32.7	1.312	25		2.93023	Constant pressure
Jeong et al, 2024	2024	Elucidating governing factors of PFAS removal by polyamide membranes using machine learning and molecular simulations	0.9179999999999999	0.082	-1.08619	1	106.09994999999999	142.32479999999998	Lab	5	Mixed	AFFF mix from 3M	10	0	0	10	0	0	0	10	PFOS	PFSA	sulfonic acid	500.126	4.8411	277.54	-3.32	54.37	-0.311	20.82	1.68	32.97	77.43	3.55	7.44	8	8	NF270	NF	Commercial	polyamide	14.3	-101.1	32.7	1.312	25		2.93023	Constant pressure
Jeong et al, 2024	2024	Elucidating governing factors of PFAS removal by polyamide membranes using machine learning and molecular simulations	0.8370000000000001	0.16299999999999992	-0.787812	1	0.061450000000000005	142.126	Lab	7	Mixed	AFFF mix from 3M	10	0	0	10	0	0	0	10	FOSA	FASA	sulfonamide	499.142	4.2418	280.82	3.55	60.16	-0.261	21.16	4.38	37.68	78.61	3.77	7.51	8	8	NF270-PAA_Jeong	NF	Lab	polyamide	12.5	-83.5	27.1		25		4.68836	Constant pressure
Jeong et al, 2024	2024	Elucidating governing factors of PFAS removal by polyamide membranes using machine learning and molecular simulations	0.865	0.135	-0.869666	1	0.3698	142.126	Lab	7	Mixed	AFFF mix from 3M	10	0	0	10	0	0	0	10	PFPeA	PFCA	carboxylic acid	264.043	2.5392	152.18	0.34	37.3	-0.516	10.85	1.85	29.45	44.26	3.34	4.63	4	5	NF270-PAA_Jeong	NF	Lab	polyamide	12.5	-83.5	27.1		25		4.68836	Constant pressure
Jeong et al, 2024	2024	Elucidating governing factors of PFAS removal by polyamide membranes using machine learning and molecular simulations	0.883	0.11699999999999999	-0.931814	1	0.48325	142.126	Lab	7	Mixed	AFFF mix from 3M	10	0	0	10	0	0	0	10	PFHpA	PFCA	carboxylic acid	364.057	3.8098	206.5	0.31	37.3	-0.516	14.68	1.8	34.55	63.18	3.83	6.15	6	7	NF270-PAA_Jeong	NF	Lab	polyamide	12.5	-83.5	27.1		25		4.68836	Constant pressure
Jeong et al, 2024	2024	Elucidating governing factors of PFAS removal by polyamide membranes using machine learning and molecular simulations	0.932	0.068	-1.16749	1	0.8827999999999999	142.126	Lab	7	Mixed	AFFF mix from 3M	10	0	0	10	0	0	0	10	PFOA	PFCA	sulfonic acid	414.064	4.4451	233.54	0.3	37.3	-0.516	16.6	1.89	36.44	64.74	3.97	6.13	8	8	NF270-PAA_Jeong	NF	Lab	polyamide	12.5	-83.5	27.1		25		4.68836	Constant pressure
Jeong et al, 2024	2024	Elucidating governing factors of PFAS removal by polyamide membranes using machine learning and molecular simulations	0.943	0.057	-1.24413	1	2.7293499999999997	142.126	Lab	7	Mixed	AFFF mix from 3M	10	0	0	10	0	0	0	10	PFBS	PFSA	sulfonic acid	300.098	2.2999	168.82	-3.31	54.37	-0.311	13.17	1.64	31.3	50.5	3.38	5.16	4	4	NF270-PAA_Jeong	NF	Lab	polyamide	12.5	-83.5	27.1		25		4.68836	Constant pressure
Jeong et al, 2024	2024	Elucidating governing factors of PFAS removal by polyamide membranes using machine learning and molecular simulations	0.945	0.055	-1.25964	1	2.61425	142.126	Lab	7	Mixed	AFFF mix from 3M	10	0	0	10	0	0	0	10	PFPeS	PFSA	sulfonic acid	350.105	2.9352	196	-3.32	54.37	-0.311	15.08	1.63	31.11	58.14	3.39	5.7	5	5	NF270-PAA_Jeong	NF	Lab	polyamide	12.5	-83.5	27.1		25		4.68836	Constant pressure
Jeong et al, 2024	2024	Elucidating governing factors of PFAS removal by polyamide membranes using machine learning and molecular simulations	0.946	0.054	-1.26761	1	1.51	142.126	Lab	7	Mixed	AFFF mix from 3M	10	0	0	10	0	0	0	10	PFHxA	PFCA	carboxylic acid	314.05	3.1745	179.33	0.32	37.3	-0.516	12.76	1.91	31.39	52.15	3.53	5.26	5	6	NF270-PAA_Jeong	NF	Lab	polyamide	12.5	-83.5	27.1		25		4.68836	Constant pressure
Jeong et al, 2024	2024	Elucidating governing factors of PFAS removal by polyamide membranes using machine learning and molecular simulations	0.9670000000000001	0.033	-1.48149	1	2.4648000000000003	142.126	Lab	7	Mixed	AFFF mix from 3M	10	0	0	10	0	0	0	10	PFHpS	PFSA	sulfonic acid	450.119	4.2058	250.38	-3.32	54.37	-0.311	18.9	1.65	32.02	70.36	3.37	6.7	7	7	NF270-PAA_Jeong	NF	Lab	polyamide	12.5	-83.5	27.1		25		4.68836	Constant pressure
Jeong et al, 2024	2024	Elucidating governing factors of PFAS removal by polyamide membranes using machine learning and molecular simulations	0.972	0.028000000000000025	-1.55284	1	10.182799999999999	142.126	Lab	7	Mixed	AFFF mix from 3M	10	0	0	10	0	0	0	10	PFHxS	PFSA	sulfonic acid	400.112	3.5705	223.18	-3.31	54.37	-0.311	16.99	1.71	31.23	63.42	3.41	6.17	6	6	NF270-PAA_Jeong	NF	Lab	polyamide	12.5	-83.5	27.1		25		4.68836	Constant pressure
Jeong et al, 2024	2024	Elucidating governing factors of PFAS removal by polyamide membranes using machine learning and molecular simulations	0.995	0.005	-2.30103	1	120.621	142.126	Lab	7	Mixed	AFFF mix from 3M	10	0	0	10	0	0	0	10	PFOS	PFSA	sulfonic acid	500.126	4.8411	277.54	-3.32	54.37	-0.311	20.82	1.68	32.97	77.43	3.55	7.44	8	8	NF270-PAA_Jeong	NF	Lab	polyamide	12.5	-83.5	27.1		25		4.68836	Constant pressure
Kim et al, 2025	2025	Electrostatic interactions and Donnan equilibrium explain the effects of pH and inorganic ions on the rejection of perfluorocarboxylic acid	0.5785	0.4215	-0.375202	1	10000	10000	Lab	3	Single		0.531812	0.663844	0	1.859	0	0	0	2.52309	PFOA	PFCA	sulfonic acid	414.064	4.4451	233.54	0.3	37.3	-0.516	16.6	1.89	36.44	64.74	3.97	6.13	8	8	NE4040-70	NF	Commercial	polyamide	9.36	-21.55			19		10	Constant pressure
Kim et al, 2025	2025	Electrostatic interactions and Donnan equilibrium explain the effects of pH and inorganic ions on the rejection of perfluorocarboxylic acid	0.5892000000000001	0.41079999999999994	-0.38637	1	10000	10000	Pure water	3	Single		0	0	0	0	0	0	0	0	PFPeA	PFCA	carboxylic acid	264.043	2.5392	152.18	0.34	37.3	-0.516	10.85	1.85	29.45	44.26	3.34	4.63	4	5	NE4040-70	NF	Commercial	polyamide	9.36	-21.55			19		10	Constant pressure
Kim et al, 2025	2025	Electrostatic interactions and Donnan equilibrium explain the effects of pH and inorganic ions on the rejection of perfluorocarboxylic acid	0.6973	0.30269999999999997	-0.518988	1	10000	10000	Lab	3	Single		0.531812	0.663844	0	1.859	0	0	0	2.52309	PFPeA	PFCA	carboxylic acid	264.043	2.5392	152.18	0.34	37.3	-0.516	10.85	1.85	29.45	44.26	3.34	4.63	4	5	NE4040-70	NF	Commercial	polyamide	9.36	-21.55			19		10	Constant pressure
Kim et al, 2025	2025	Electrostatic interactions and Donnan equilibrium explain the effects of pH and inorganic ions on the rejection of perfluorocarboxylic acid	0.7011	0.29890000000000005	-0.524474	1	10000	10000	Pure water	4	Single		0	0	0	0	0	0	0	0	PFPeA	PFCA	carboxylic acid	264.043	2.5392	152.18	0.34	37.3	-0.516	10.85	1.85	29.45	44.26	3.34	4.63	4	5	NE4040-70	NF	Commercial	polyamide	9.36	-21.55			19		10	Constant pressure
Kim et al, 2025	2025	Electrostatic interactions and Donnan equilibrium explain the effects of pH and inorganic ions on the rejection of perfluorocarboxylic acid	0.8595	0.14049999999999996	-0.852324	1	10000	10000	Lab	7	Single		0.531812	0.663844	0	1.859	0	0	0	2.52309	PFOA	PFCA	sulfonic acid	414.064	4.4451	233.54	0.3	37.3	-0.516	16.6	1.89	36.44	64.74	3.97	6.13	8	8	NE4040-70	NF	Commercial	polyamide	9.36	-21.55			19		10	Constant pressure
Kim et al, 2025	2025	Electrostatic interactions and Donnan equilibrium explain the effects of pH and inorganic ions on the rejection of perfluorocarboxylic acid	0.865	0.135	-0.869666	1	10000	10000	Lab	9	Single		0.531812	0.663844	0	1.859	0	0	0	2.52309	PFPeA	PFCA	carboxylic acid	264.043	2.5392	152.18	0.34	37.3	-0.516	10.85	1.85	29.45	44.26	3.34	4.63	4	5	NE4040-70	NF	Commercial	polyamide	9.36	-21.55			19		10	Constant pressure
Kim et al, 2025	2025	Electrostatic interactions and Donnan equilibrium explain the effects of pH and inorganic ions on the rejection of perfluorocarboxylic acid	0.8959	0.10409999999999997	-0.982549	1	10000	10000	Pure water	3	Single		0	0	0	0	0	0	0	0	PFOA	PFCA	sulfonic acid	414.064	4.4451	233.54	0.3	37.3	-0.516	16.6	1.89	36.44	64.74	3.97	6.13	8	8	NE4040-70	NF	Commercial	polyamide	9.36	-21.55			19		10	Constant pressure
Kim et al, 2025	2025	Electrostatic interactions and Donnan equilibrium explain the effects of pH and inorganic ions on the rejection of perfluorocarboxylic acid	0.9201	0.0799	-1.09745	1	10000	10000	Lab	7	Single		0.531812	0.663844	0	1.859	0	0	0	2.52309	PFPeA	PFCA	carboxylic acid	264.043	2.5392	152.18	0.34	37.3	-0.516	10.85	1.85	29.45	44.26	3.34	4.63	4	5	NE4040-70	NF	Commercial	polyamide	9.36	-21.55			19		10	Constant pressure
Kim et al, 2025	2025	Electrostatic interactions and Donnan equilibrium explain the effects of pH and inorganic ions on the rejection of perfluorocarboxylic acid	0.9209	0.0791	-1.10182	1	10000	10000	Lab	4	Single		0.531812	0.663844	0	1.859	0	0	0	2.52309	PFPeA	PFCA	carboxylic acid	264.043	2.5392	152.18	0.34	37.3	-0.516	10.85	1.85	29.45	44.26	3.34	4.63	4	5	NE4040-70	NF	Commercial	polyamide	9.36	-21.55			19		10	Constant pressure
Kim et al, 2025	2025	Electrostatic interactions and Donnan equilibrium explain the effects of pH and inorganic ions on the rejection of perfluorocarboxylic acid	0.934	0.066	-1.18046	1	10000	10000	Pure water	4	Single		0	0	0	0	0	0	0	0	PFOA	PFCA	sulfonic acid	414.064	4.4451	233.54	0.3	37.3	-0.516	16.6	1.89	36.44	64.74	3.97	6.13	8	8	NE4040-70	NF	Commercial	polyamide	9.36	-21.55			19		10	Constant pressure
Kim et al, 2025	2025	Electrostatic interactions and Donnan equilibrium explain the effects of pH and inorganic ions on the rejection of perfluorocarboxylic acid	0.9388	0.0612	-1.21325	1	10000	10000	Lab	4	Single		0.531812	0.663844	0	1.859	0	0	0	2.52309	PFOA	PFCA	sulfonic acid	414.064	4.4451	233.54	0.3	37.3	-0.516	16.6	1.89	36.44	64.74	3.97	6.13	8	8	NE4040-70	NF	Commercial	polyamide	9.36	-21.55			19		10	Constant pressure
Kim et al, 2025	2025	Electrostatic interactions and Donnan equilibrium explain the effects of pH and inorganic ions on the rejection of perfluorocarboxylic acid	0.9653	0.0347	-1.45967	1	10000	10000	Pure water	7	Single		0	0	0	0	0	0	0	0	PFPeA	PFCA	carboxylic acid	264.043	2.5392	152.18	0.34	37.3	-0.516	10.85	1.85	29.45	44.26	3.34	4.63	4	5	NE4040-70	NF	Commercial	polyamide	9.36	-21.55			19		10	Constant pressure
Kim et al, 2025	2025	Electrostatic interactions and Donnan equilibrium explain the effects of pH and inorganic ions on the rejection of perfluorocarboxylic acid	0.9704	0.0296	-1.52871	1	10000	10000	Lab	9	Single		0.531812	0.663844	0	1.859	0	0	0	2.52309	PFOA	PFCA	sulfonic acid	414.064	4.4451	233.54	0.3	37.3	-0.516	16.6	1.89	36.44	64.74	3.97	6.13	8	8	NE4040-70	NF	Commercial	polyamide	9.36	-21.55			19		10	Constant pressure
Kim et al, 2025	2025	Electrostatic interactions and Donnan equilibrium explain the effects of pH and inorganic ions on the rejection of perfluorocarboxylic acid	0.9771	0.0229	-1.64016	1	10000	10000	Pure water	9	Single		0	0	0	0	0	0	0	0	PFPeA	PFCA	carboxylic acid	264.043	2.5392	152.18	0.34	37.3	-0.516	10.85	1.85	29.45	44.26	3.34	4.63	4	5	NE4040-70	NF	Commercial	polyamide	9.36	-21.55			19		10	Constant pressure
Kim et al, 2025	2025	Electrostatic interactions and Donnan equilibrium explain the effects of pH and inorganic ions on the rejection of perfluorocarboxylic acid	0.9912000000000001	0.0088	-2.05552	1	10000	10000	Pure water	7	Single		0	0	0	0	0	0	0	0	PFOA	PFCA	sulfonic acid	414.064	4.4451	233.54	0.3	37.3	-0.516	16.6	1.89	36.44	64.74	3.97	6.13	8	8	NE4040-70	NF	Commercial	polyamide	9.36	-21.55			19		10	Constant pressure
Kim et al, 2025	2025	Electrostatic interactions and Donnan equilibrium explain the effects of pH and inorganic ions on the rejection of perfluorocarboxylic acid	0.9963	0.0037	-2.4318	1	10000	10000	Pure water	9	Single		0	0	0	0	0	0	0	0	PFOA	PFCA	sulfonic acid	414.064	4.4451	233.54	0.3	37.3	-0.516	16.6	1.89	36.44	64.74	3.97	6.13	8	8	NE4040-70	NF	Commercial	polyamide	9.36	-21.55			19		10	Constant pressure
L√©niz-Pizarro, 2022	2022	Dual-Functional Nanofiltration and Adsorptive Membranes for PFAS and Organics Separation from Water	0.8323999999999999	0.16760000000000008	-0.775726	1	160000	320000	Pure water	2.9	Mixed	~160 ppm PFOA & PFOS	0	0	0	0	0	0	0	0	PFOS	PFSA	sulfonic acid	500.126	4.8411	277.54	-3.32	54.37	-0.311	20.82	1.68	32.97	77.43	3.55	7.44	8	8	NF270	NF	Commercial	polyamide	17.4	-32.6	56	1.312	25		4.48
L√©niz-Pizarro, 2022	2022	Dual-Functional Nanofiltration and Adsorptive Membranes for PFAS and Organics Separation from Water	0.8681	0.13190000000000002	-0.879755	1	160000	320000	Pure water	4.2	Mixed	~160 ppm PFOA & PFOS	0	0	0	0	0	0	0	0	PFOS	PFSA	sulfonic acid	500.126	4.8411	277.54	-3.32	54.37	-0.311	20.82	1.68	32.97	77.43	3.55	7.44	8	8	NF270	NF	Commercial	polyamide	17.4	-32.6	56	1.312	25		4.48
L√©niz-Pizarro, 2022	2022	Dual-Functional Nanofiltration and Adsorptive Membranes for PFAS and Organics Separation from Water	0.8781	0.12190000000000001	-0.913996	1	160000	320000	Pure water	5.1	Mixed	~160 ppm PFOA & PFOS	0	0	0	0	0	0	0	0	PFOS	PFSA	sulfonic acid	500.126	4.8411	277.54	-3.32	54.37	-0.311	20.82	1.68	32.97	77.43	3.55	7.44	8	8	NF270	NF	Commercial	polyamide	17.4	-32.6	56	1.312	25		4.48
L√©niz-Pizarro, 2022	2022	Dual-Functional Nanofiltration and Adsorptive Membranes for PFAS and Organics Separation from Water	0.8995000000000001	0.10049999999999992	-0.997834	1	160000	320000	Pure water	2.9	Mixed	~160 ppm PFOA & PFOS	0	0	0	0	0	0	0	0	PFOA	PFCA	sulfonic acid	414.064	4.4451	233.54	0.3	37.3	-0.516	16.6	1.89	36.44	64.74	3.97	6.13	8	8	NF270	NF	Commercial	polyamide	17.4	-32.6	56	1.312	25		4.48
L√©niz-Pizarro, 2022	2022	Dual-Functional Nanofiltration and Adsorptive Membranes for PFAS and Organics Separation from Water	0.9128000000000001	0.0872	-1.05948	1	160000	320000	Pure water	4.2	Mixed	~160 ppm PFOA & PFOS	0	0	0	0	0	0	0	0	PFOA	PFCA	sulfonic acid	414.064	4.4451	233.54	0.3	37.3	-0.516	16.6	1.89	36.44	64.74	3.97	6.13	8	8	NF270	NF	Commercial	polyamide	17.4	-32.6	56	1.312	25		4.48
L√©niz-Pizarro, 2022	2022	Dual-Functional Nanofiltration and Adsorptive Membranes for PFAS and Organics Separation from Water	0.9189	0.0811	-1.09098	1	160000	320000	Pure water	8.3	Mixed	~160 ppm PFOA & PFOS	0	0	0	0	0	0	0	0	PFOA	PFCA	sulfonic acid	414.064	4.4451	233.54	0.3	37.3	-0.516	16.6	1.89	36.44	64.74	3.97	6.13	8	8	NF270	NF	Commercial	polyamide	17.4	-32.6	56	1.312	25		4.48
L√©niz-Pizarro, 2022	2022	Dual-Functional Nanofiltration and Adsorptive Membranes for PFAS and Organics Separation from Water	0.9228000000000001	0.0772	-1.11238	1	160000	320000	Pure water	5.1	Mixed	~160 ppm PFOA & PFOS	0	0	0	0	0	0	0	0	PFOA	PFCA	sulfonic acid	414.064	4.4451	233.54	0.3	37.3	-0.516	16.6	1.89	36.44	64.74	3.97	6.13	8	8	NF270	NF	Commercial	polyamide	17.4	-32.6	56	1.312	25		4.48
L√©niz-Pizarro, 2022	2022	Dual-Functional Nanofiltration and Adsorptive Membranes for PFAS and Organics Separation from Water	0.945	0.055	-1.25964	1	160000	320000	Pure water	8.3	Mixed	~160 ppm PFOA & PFOS	0	0	0	0	0	0	0	0	PFOS	PFSA	sulfonic acid	500.126	4.8411	277.54	-3.32	54.37	-0.311	20.82	1.68	32.97	77.43	3.55	7.44	8	8	NF270	NF	Commercial	polyamide	17.4	-32.6	56	1.312	25		4.48
L√©niz-Pizarro, 2022	2022	Dual-Functional Nanofiltration and Adsorptive Membranes for PFAS and Organics Separation from Water	0.57	0.43000000000000005	-0.366532	1	70	70	Lab	5.7	Single		0	2	0	4	0	0	0	6	PFBA	PFCA	carboxylic acid	214.036	1.9039	124.96	0.37	37.3	-0.516	8.93	1.78	25.87	40.37	3.39	4.59	3	4	NF-PNIP Am-PVDF	NF	Lab	polyamide	8.8		72		36	100	7
L√©niz-Pizarro, 2022	2022	Dual-Functional Nanofiltration and Adsorptive Membranes for PFAS and Organics Separation from Water	0.73	0.27	-0.568636	1	70	70	Lab	5.7	Single		0	2	0	4	0	0	0	6	HFPO-DA	PFECA	ether	330.049	3.1061	188.28	0.33	46.53	-0.516	13.6	1.98	35.65	57.22	4.07	5.28	6	6	NF-PNIP Am-PVDF	NF	Lab	polyamide	8.8		72		36	100	7
L√©niz-Pizarro, 2022	2022	Dual-Functional Nanofiltration and Adsorptive Membranes for PFAS and Organics Separation from Water	0.75	0.25	-0.60206	1	70	70	Lab	5.7	Single		0	2	0	4	0	0	0	6	PFOA	PFCA	sulfonic acid	414.064	4.4451	233.54	0.3	37.3	-0.516	16.6	1.89	36.44	64.74	3.97	6.13	8	8	NF-PNIP Am-PVDF	NF	Lab	polyamide	8.8		72		36	100	7
Le et al, 2022	2022	Functionalized-MXene Thin-Film Nanocomposite Hollow Fiber Membranes for Enhanced PFAS Removal from Water	0.7304	0.26959999999999995	-0.56928	1	2000	2000	Pure water	5.5	Single		0	0	0	0	0	0	0	0	PFOS	PFSA	sulfonic acid	500.126	4.8411	277.54	-3.32	54.37	-0.311	20.82	1.68	32.97	77.43	3.55	7.44	8	8	BareTFC_Le	NF	Lab	polyamide	11	-8.2	65		25	13.16	4.48	Constant pressure
Le et al, 2022	2022	Functionalized-MXene Thin-Film Nanocomposite Hollow Fiber Membranes for Enhanced PFAS Removal from Water	0.8667	0.13329999999999997	-0.87517	1	2000	2000	Pure water	5.5	Single		0	0	0	0	0	0	0	0	PFOS	PFSA	sulfonic acid	500.126	4.8411	277.54	-3.32	54.37	-0.311	20.82	1.68	32.97	77.43	3.55	7.44	8	8	0.001_MXene	NF	Lab	polyamide	11.25	-11.5	43.2		25	16	4.48	Constant pressure
Le et al, 2022	2022	Functionalized-MXene Thin-Film Nanocomposite Hollow Fiber Membranes for Enhanced PFAS Removal from Water	0.9101	0.0899	-1.04624	1	2000	2000	Pure water	5.5	Single		0	0	0	0	0	0	0	0	PFOS	PFSA	sulfonic acid	500.126	4.8411	277.54	-3.32	54.37	-0.311	20.82	1.68	32.97	77.43	3.55	7.44	8	8	0.005_MXene	NF	Lab	polyamide	16.63	-15.95	41.23		25	18	4.48	Constant pressure
Le et al, 2022	2022	Functionalized-MXene Thin-Film Nanocomposite Hollow Fiber Membranes for Enhanced PFAS Removal from Water	0.9304000000000001	0.0696	-1.15739	1	2000	2000	Pure water	5.5	Single		0	0	0	0	0	0	0	0	PFOS	PFSA	sulfonic acid	500.126	4.8411	277.54	-3.32	54.37	-0.311	20.82	1.68	32.97	77.43	3.55	7.44	8	8	0.050_MXene	NF	Lab	polyamide	15.96	-8.2	26.1		25	17	4.48	Constant pressure
Le et al, 2022	2022	Functionalized-MXene Thin-Film Nanocomposite Hollow Fiber Membranes for Enhanced PFAS Removal from Water	0.9536	0.0464	-1.33348	1	2000	2000	Pure water	5.5	Single		0	0	0	0	0	0	0	0	PFOS	PFSA	sulfonic acid	500.126	4.8411	277.54	-3.32	54.37	-0.311	20.82	1.68	32.97	77.43	3.55	7.44	8	8	0.025_MXene	NF	Lab	polyamide	29.23	-14.2	36.95		25	29.26	4.48	Constant pressure
Li et al, 2021	2021	Removal mechanisms of perfluorinated compounds (PFCs) by nanofiltration: Roles of membrane-contaminant interactions	0.556	0.44399999999999995	-0.352617	1	100	100	Pure water	7.4	Single		0	0	0	0	0	0	0	0	PFOA	PFCA	sulfonic acid	414.064	4.4451	233.54	0.3	37.3	-0.516	16.6	1.89	36.44	64.74	3.97	6.13	8	8	NFG	NF	Commercial	polyamide	12.85		31		25
Li et al, 2021	2021	Removal mechanisms of perfluorinated compounds (PFCs) by nanofiltration: Roles of membrane-contaminant interactions	0.6409999999999999	0.3590000000000001	-0.444906	1	100	100	Pure water	7.4	Single		0	0	0	0	0	0	0	0	PFBS	PFSA	sulfonic acid	300.098	2.2999	168.82	-3.31	54.37	-0.311	13.17	1.64	31.3	50.5	3.38	5.16	4	4	NFG	NF	Commercial	polyamide	12.85		31		25
Li et al, 2021	2021	Removal mechanisms of perfluorinated compounds (PFCs) by nanofiltration: Roles of membrane-contaminant interactions	0.797	0.20299999999999996	-0.692504	1	100	100	Pure water	3.4	Single		0	0	0	0	0	0	0	0	PFBA	PFCA	carboxylic acid	214.036	1.9039	124.96	0.37	37.3	-0.516	8.93	1.78	25.87	40.37	3.39	4.59	3	4	NF90	NF	Commercial	polyamide	8.2	-26.5	61.6	1.15702	25
Li et al, 2021	2021	Removal mechanisms of perfluorinated compounds (PFCs) by nanofiltration: Roles of membrane-contaminant interactions	0.86	0.14	-0.853872	1	100	100	Pure water	7.4	Single		0	0	0	0	0	0	0	0	PFBA	PFCA	carboxylic acid	214.036	1.9039	124.96	0.37	37.3	-0.516	8.93	1.78	25.87	40.37	3.39	4.59	3	4	NF90	NF	Commercial	polyamide	8.2	-26.5	61.6	1.15702	25
Li et al, 2021	2021	Removal mechanisms of perfluorinated compounds (PFCs) by nanofiltration: Roles of membrane-contaminant interactions	0.9	0.1	-1	1	100	100	Pure water	3.4	Single		0	0	0	0	0	0	0	0	PFBS	PFSA	sulfonic acid	300.098	2.2999	168.82	-3.31	54.37	-0.311	13.17	1.64	31.3	50.5	3.38	5.16	4	4	NF90	NF	Commercial	polyamide	8.2	-26.5	61.6	1.15702	25
Li et al, 2021	2021	Removal mechanisms of perfluorinated compounds (PFCs) by nanofiltration: Roles of membrane-contaminant interactions	0.922	0.078	-1.10791	1	100	100	Pure water	3.4	Single		0	0	0	0	0	0	0	0	PFOA	PFCA	sulfonic acid	414.064	4.4451	233.54	0.3	37.3	-0.516	16.6	1.89	36.44	64.74	3.97	6.13	8	8	NF90	NF	Commercial	polyamide	8.2	-26.5	61.6	1.15702	25
Li et al, 2021	2021	Removal mechanisms of perfluorinated compounds (PFCs) by nanofiltration: Roles of membrane-contaminant interactions	0.95	0.050000000000000044	-1.30103	1	100	100	Pure water	3.4	Single		0	0	0	0	0	0	0	0	PFOS	PFSA	sulfonic acid	500.126	4.8411	277.54	-3.32	54.37	-0.311	20.82	1.68	32.97	77.43	3.55	7.44	8	8	NF90	NF	Commercial	polyamide	8.2	-26.5	61.6	1.15702	25
Li et al, 2021	2021	Removal mechanisms of perfluorinated compounds (PFCs) by nanofiltration: Roles of membrane-contaminant interactions	0.9640000000000001	0.036	-1.4437	1	100	100	Pure water	7.4	Single		0	0	0	0	0	0	0	0	PFOS	PFSA	sulfonic acid	500.126	4.8411	277.54	-3.32	54.37	-0.311	20.82	1.68	32.97	77.43	3.55	7.44	8	8	NF90	NF	Commercial	polyamide	8.2	-26.5	61.6	1.15702	25
Li et al, 2021	2021	Removal mechanisms of perfluorinated compounds (PFCs) by nanofiltration: Roles of membrane-contaminant interactions	0.9740000000000001	0.025999999999999912	-1.58503	1	100	100	Pure water	7.4	Single		0	0	0	0	0	0	0	0	PFBS	PFSA	sulfonic acid	300.098	2.2999	168.82	-3.31	54.37	-0.311	13.17	1.64	31.3	50.5	3.38	5.16	4	4	NF90	NF	Commercial	polyamide	8.2	-26.5	61.6	1.15702	25
Li et al, 2021	2021	Removal mechanisms of perfluorinated compounds (PFCs) by nanofiltration: Roles of membrane-contaminant interactions	0.9740000000000001	0.025999999999999912	-1.58503	1	100	100	Pure water	7.4	Single		0	0	0	0	0	0	0	0	PFOA	PFCA	sulfonic acid	414.064	4.4451	233.54	0.3	37.3	-0.516	16.6	1.89	36.44	64.74	3.97	6.13	8	8	NF90	NF	Commercial	polyamide	8.2	-26.5	61.6	1.15702	25
Li et al, 2021	2021	Removal mechanisms of perfluorinated compounds (PFCs) by nanofiltration: Roles of membrane-contaminant interactions	0.983	0.017000000000000015	-1.76955	1	100	100	Pure water	3.4	Single		0	0	0	0	0	0	0	0	PFHxS	PFSA	sulfonic acid	400.112	3.5705	223.18	-3.31	54.37	-0.311	16.99	1.71	31.23	63.42	3.41	6.17	6	6	NF90	NF	Commercial	polyamide	8.2	-26.5	61.6	1.15702	25
Li et al, 2021	2021	Removal mechanisms of perfluorinated compounds (PFCs) by nanofiltration: Roles of membrane-contaminant interactions	0.988	0.012	-1.92082	1	100	100	Pure water	3.4	Single		0	0	0	0	0	0	0	0	PFHxA	PFCA	carboxylic acid	314.05	3.1745	179.33	0.32	37.3	-0.516	12.76	1.91	31.39	52.15	3.53	5.26	5	6	NF90	NF	Commercial	polyamide	8.2	-26.5	61.6	1.15702	25
Li et al, 2021	2021	Removal mechanisms of perfluorinated compounds (PFCs) by nanofiltration: Roles of membrane-contaminant interactions	0.993	0.007	-2.1549	1	100	100	Pure water	7.4	Single		0	0	0	0	0	0	0	0	PFHxS	PFSA	sulfonic acid	400.112	3.5705	223.18	-3.31	54.37	-0.311	16.99	1.71	31.23	63.42	3.41	6.17	6	6	NF90	NF	Commercial	polyamide	8.2	-26.5	61.6	1.15702	25
Li et al, 2021	2021	Removal mechanisms of perfluorinated compounds (PFCs) by nanofiltration: Roles of membrane-contaminant interactions	0.996	0.004	-2.39794	1	100	100	Pure water	7.4	Single		0	0	0	0	0	0	0	0	PFHxA	PFCA	carboxylic acid	314.05	3.1745	179.33	0.32	37.3	-0.516	12.76	1.91	31.39	52.15	3.53	5.26	5	6	NF90	NF	Commercial	polyamide	8.2	-26.5	61.6	1.15702	25
Li et al, 2021	2021	Removal mechanisms of perfluorinated compounds (PFCs) by nanofiltration: Roles of membrane-contaminant interactions	0.165	0.835	-0.0783135	1	100	100	Pure water	3.9	Single	nan	0	0	0	0	0	0	0	0	PFBA	PFCA	carboxylic acid	214.036	1.9039	124.96	0.37	37.3	-0.516	8.93	1.78	25.87	40.37	3.39	4.59	3	4	NFG	NF	Commercial	polyamide	12.85	nan	31	nan	25	nan	nan	nan
Li et al, 2021	2021	Removal mechanisms of perfluorinated compounds (PFCs) by nanofiltration: Roles of membrane-contaminant interactions	0.187	0.813	-0.0899095	1	100	100	Pure water	7.4	Single	nan	0	0	0	0	0	0	0	0	PFBA	PFCA	carboxylic acid	214.036	1.9039	124.96	0.37	37.3	-0.516	8.93	1.78	25.87	40.37	3.39	4.59	3	4	NFG	NF	Commercial	polyamide	12.85	nan	31	nan	25	nan	nan	nan
Li et al, 2021	2021	Removal mechanisms of perfluorinated compounds (PFCs) by nanofiltration: Roles of membrane-contaminant interactions	0.196	0.804	-0.094744	1	100	100	Pure water	3.9	Single	nan	0	0	0	0	0	0	0	0	PFOA	PFCA	sulfonic acid	414.064	4.4451	233.54	0.3	37.3	-0.516	16.6	1.89	36.44	64.74	3.97	6.13	8	8	NFG	NF	Commercial	polyamide	12.85	nan	31	nan	25	nan	nan	nan
Li et al, 2021	2021	Removal mechanisms of perfluorinated compounds (PFCs) by nanofiltration: Roles of membrane-contaminant interactions	0.208	0.792	-0.101275	1	100	100	Pure water	3.9	Single	nan	0	0	0	0	0	0	0	0	PFHxS	PFSA	sulfonic acid	400.112	3.5705	223.18	-3.31	54.37	-0.311	16.99	1.71	31.23	63.42	3.41	6.17	6	6	NFG	NF	Commercial	polyamide	12.85	nan	31	nan	25	nan	nan	nan
Li et al, 2021	2021	Removal mechanisms of perfluorinated compounds (PFCs) by nanofiltration: Roles of membrane-contaminant interactions	0.246	0.754	-0.122629	1	100	100	Pure water	7.4	Single	nan	0	0	0	0	0	0	0	0	PFHxS	PFSA	sulfonic acid	400.112	3.5705	223.18	-3.31	54.37	-0.311	16.99	1.71	31.23	63.42	3.41	6.17	6	6	NFG	NF	Commercial	polyamide	12.85	nan	31	nan	25	nan	nan	nan
Li et al, 2021	2021	Removal mechanisms of perfluorinated compounds (PFCs) by nanofiltration: Roles of membrane-contaminant interactions	0.247	0.753	-0.123205	1	100	100	Pure water	3.9	Single	nan	0	0	0	0	0	0	0	0	PFHxA	PFCA	carboxylic acid	314.05	3.1745	179.33	0.32	37.3	-0.516	12.76	1.91	31.39	52.15	3.53	5.26	5	6	NFG	NF	Commercial	polyamide	12.85	nan	31	nan	25	nan	nan	nan
Li et al, 2021	2021	Removal mechanisms of perfluorinated compounds (PFCs) by nanofiltration: Roles of membrane-contaminant interactions	0.331	0.669	-0.174574	1	100	100	Pure water	3.9	Single	nan	0	0	0	0	0	0	0	0	PFOS	PFSA	sulfonic acid	500.126	4.8411	277.54	-3.32	54.37	-0.311	20.82	1.68	32.97	77.43	3.55	7.44	8	8	NFG	NF	Commercial	polyamide	12.85	nan	31	nan	25	nan	nan	nan
Li et al, 2021	2021	Removal mechanisms of perfluorinated compounds (PFCs) by nanofiltration: Roles of membrane-contaminant interactions	0.386	0.614	-0.211832	1	100	100	Pure water	7.4	Single	nan	0	0	0	0	0	0	0	0	PFHxA	PFCA	carboxylic acid	314.05	3.1745	179.33	0.32	37.3	-0.516	12.76	1.91	31.39	52.15	3.53	5.26	5	6	NFG	NF	Commercial	polyamide	12.85	nan	31	nan	25	nan	nan	nan
Li et al, 2021	2021	Removal mechanisms of perfluorinated compounds (PFCs) by nanofiltration: Roles of membrane-contaminant interactions	0.389	0.611	-0.213959	1	100	100	Pure water	3.9	Single	nan	0	0	0	0	0	0	0	0	PFBS	PFSA	sulfonic acid	300.098	2.2999	168.82	-3.31	54.37	-0.311	13.17	1.64	31.3	50.5	3.38	5.16	4	4	NFG	NF	Commercial	polyamide	12.85	nan	31	nan	25	nan	nan	nan
Lipp et al, 2010	2010	Removal of organic micro-pollutants during drinking water treatment by nanofiltration and reverse osmosis	0.9670000000000001	0.033	-1.48149	1	0.7	10.5	Raw	7.4	Mixed	PFBA, PFBS, PFOA, PFOS + other OMPs		1.89211	0	0.518997	3.9	0	0		PFBA	PFCA	carboxylic acid	214.036	1.9039	124.96	0.37	37.3	-0.516	8.93	1.78	25.87	40.37	3.39	4.59	3	4	NF200	NF	Commercial	polyamide	6.5		30.1		25	15	7	Constant pressure
Lipp et al, 2010	2010	Removal of organic micro-pollutants during drinking water treatment by nanofiltration and reverse osmosis	0.97	0.030000000000000027	-1.52288	right	0.6	10.3	Raw	7.4	Mixed	PFBA, PFBS, PFOA, PFOS + other OMPs		1.89211	0	0.518997	3.9	0	0		PFBA	PFCA	carboxylic acid	214.036	1.9039	124.96	0.37	37.3	-0.516	8.93	1.78	25.87	40.37	3.39	4.59	3	4	NF90	NF	Commercial	polyamide	8	-26.5	68.4	1.15702	25	55	8	Constant pressure
Lipp et al, 2010	2010	Removal of organic micro-pollutants during drinking water treatment by nanofiltration and reverse osmosis	0.998	0.002	-2.69897	1	5.1	14.2	Raw	7.4	Mixed	PFBA, PFBS, PFOA, PFOS + other OMPs		1.89211	0	0.518997	3.9	0	0		PFBS	PFSA	sulfonic acid	300.098	2.2999	168.82	-3.31	54.37	-0.311	13.17	1.64	31.3	50.5	3.38	5.16	4	4	XLE	NF	Commercial	polyamide	6.5	-32	94.5	1.33612	25	35	8	Constant pressure
Lipp et al, 2010	2010	Removal of organic micro-pollutants during drinking water treatment by nanofiltration and reverse osmosis	0.9990000000000001	0.001	-3	1	3.5	14.2	Raw	7.4	Mixed	PFBA, PFBS, PFOA, PFOS + other OMPs		1.89211	0	0.518997	3.9	0	0		PFBA	PFCA	carboxylic acid	214.036	1.9039	124.96	0.37	37.3	-0.516	8.93	1.78	25.87	40.37	3.39	4.59	3	4	XLE	NF	Commercial	polyamide	6.5	-32	94.5	1.33612	25	35	8	Constant pressure
Lipp et al, 2010	2010	Removal of organic micro-pollutants during drinking water treatment by nanofiltration and reverse osmosis	0.9990000000000001	0.001	-3	1	3.5	14.2	Raw	7.4	Mixed	PFBA, PFBS, PFOA, PFOS + other OMPs		1.89211	0	0.518997	3.9	0	0		PFOA	PFCA	sulfonic acid	414.064	4.4451	233.54	0.3	37.3	-0.516	16.6	1.89	36.44	64.74	3.97	6.13	8	8	XLE	NF	Commercial	polyamide	6.5	-32	94.5	1.33612	25	35	8	Constant pressure
Lipp et al, 2010	2010	Removal of organic micro-pollutants during drinking water treatment by nanofiltration and reverse osmosis	0.9990000000000001	0.001	-3	1	2.1	14.2	Raw	7.4	Mixed	PFBA, PFBS, PFOA, PFOS + other OMPs		1.89211	0	0.518997	3.9	0	0		PFOS	PFSA	sulfonic acid	500.126	4.8411	277.54	-3.32	54.37	-0.311	20.82	1.68	32.97	77.43	3.55	7.44	8	8	XLE	NF	Commercial	polyamide	6.5	-32	94.5	1.33612	25	35	8	Constant pressure
Lipp et al, 2010	2010	Removal of organic micro-pollutants during drinking water treatment by nanofiltration and reverse osmosis	0.95	0.050000000000000044	-1.30103	1	3.8	10.8	Raw	7.4	Mixed	PFBA, PFBS, PFOA, PFOS + other OMPs		1.89211	0	0.518997	3.9	0	0		PFBS	PFSA	sulfonic acid	300.098	2.2999	168.82	-3.31	54.37	-0.311	13.17	1.64	31.3	50.5	3.38	5.16	4	4	NF270	NF	Commercial	polyamide	12	-32.6	34.7	1.312	25	60	5	Constant pressure
Lipp et al, 2010	2010	Removal of organic micro-pollutants during drinking water treatment by nanofiltration and reverse osmosis	0.955	0.045	-1.34679	1	3.1	10.8	Raw	7.4	Mixed	PFBA, PFBS, PFOA, PFOS + other OMPs		1.89211	0	0.518997	3.9	0	0		PFOA	PFCA	sulfonic acid	414.064	4.4451	233.54	0.3	37.3	-0.516	16.6	1.89	36.44	64.74	3.97	6.13	8	8	NF270	NF	Commercial	polyamide	12	-32.6	34.7	1.312	25	60	5	Constant pressure
Lipp et al, 2010	2010	Removal of organic micro-pollutants during drinking water treatment by nanofiltration and reverse osmosis	0.998	0.002	-2.69897	1	3.3	10.8	Raw	7.4	Mixed	PFBA, PFBS, PFOA, PFOS + other OMPs		1.89211	0	0.518997	3.9	0	0		PFOS	PFSA	sulfonic acid	500.126	4.8411	277.54	-3.32	54.37	-0.311	20.82	1.68	32.97	77.43	3.55	7.44	8	8	NF270	NF	Commercial	polyamide	12	-32.6	34.7	1.312	25	60	5	Constant pressure
Lipp et al, 2010	2010	Removal of organic micro-pollutants during drinking water treatment by nanofiltration and reverse osmosis	0.9640000000000001	0.036	-1.4437	1	4.2	10.5	Raw	7.4	Mixed	PFBA, PFBS, PFOA, PFOS + other OMPs		1.89211	0	0.518997	3.9	0	0		PFBS	PFSA	sulfonic acid	300.098	2.2999	168.82	-3.31	54.37	-0.311	13.17	1.64	31.3	50.5	3.38	5.16	4	4	NF200	NF	Commercial	polyamide	6.5		30.1		25	15	7	Constant pressure
Lipp et al, 2010	2010	Removal of organic micro-pollutants during drinking water treatment by nanofiltration and reverse osmosis	0.97	0.030000000000000027	-1.52288	1	2.9	10.5	Raw	7.4	Mixed	PFBA, PFBS, PFOA, PFOS + other OMPs		1.89211	0	0.518997	3.9	0	0		PFOA	PFCA	sulfonic acid	414.064	4.4451	233.54	0.3	37.3	-0.516	16.6	1.89	36.44	64.74	3.97	6.13	8	8	NF200	NF	Commercial	polyamide	6.5		30.1		25	15	7	Constant pressure
Lipp et al, 2010	2010	Removal of organic micro-pollutants during drinking water treatment by nanofiltration and reverse osmosis	0.9990000000000001	0.001	-3	1	2.7	10.5	Raw	7.4	Mixed	PFBA, PFBS, PFOA, PFOS + other OMPs		1.89211	0	0.518997	3.9	0	0		PFOS	PFSA	sulfonic acid	500.126	4.8411	277.54	-3.32	54.37	-0.311	20.82	1.68	32.97	77.43	3.55	7.44	8	8	NF200	NF	Commercial	polyamide	6.5		30.1		25	15	7	Constant pressure
Lipp et al, 2010	2010	Removal of organic micro-pollutants during drinking water treatment by nanofiltration and reverse osmosis	0.998	0.002	-2.69897	1	3.8	10.3	Raw	7.4	Mixed	PFBA, PFBS, PFOA, PFOS + other OMPs		1.89211	0	0.518997	3.9	0	0		PFBS	PFSA	sulfonic acid	300.098	2.2999	168.82	-3.31	54.37	-0.311	13.17	1.64	31.3	50.5	3.38	5.16	4	4	NF90	NF	Commercial	polyamide	8	-26.5	68.4	1.15702	25	55	6.5	Constant pressure
Lipp et al, 2010	2010	Removal of organic micro-pollutants during drinking water treatment by nanofiltration and reverse osmosis	0.998	0.002	-2.69897	1	2.9	10.3	Raw	7.4	Mixed	PFBA, PFBS, PFOA, PFOS + other OMPs		1.89211	0	0.518997	3.9	0	0		PFOA	PFCA	sulfonic acid	414.064	4.4451	233.54	0.3	37.3	-0.516	16.6	1.89	36.44	64.74	3.97	6.13	8	8	NF90	NF	Commercial	polyamide	8	-26.5	68.4	1.15702	25	55	6.5	Constant pressure
Lipp et al, 2010	2010	Removal of organic micro-pollutants during drinking water treatment by nanofiltration and reverse osmosis	0.9993000000000001	0.0007	-3.1549	right	3	10.3	Raw	7.4	Mixed	PFBA, PFBS, PFOA, PFOS + other OMPs		1.89211	0	0.518997	3.9	0	0		PFOS	PFSA	sulfonic acid	500.126	4.8411	277.54	-3.32	54.37	-0.311	20.82	1.68	32.97	77.43	3.55	7.44	8	8	NF90	NF	Commercial	polyamide	8	-26.5	68.4	1.15702	25	55	6.5	Constant pressure
Lipp et al, 2010	2010	Removal of organic micro-pollutants during drinking water treatment by nanofiltration and reverse osmosis	0.96	0.040000000000000036	-1.39794	right	0.6	10.8	Raw	7.4	Mixed	PFBA, PFBS, PFOA, PFOS + other OMPs		1.89211	0	0.518997	3.9	0	0		PFBA	PFCA	carboxylic acid	214.036	1.9039	124.96	0.37	37.3	-0.516	8.93	1.78	25.87	40.37	3.39	4.59	3	4	NF270	NF	Commercial	polyamide	12	-32.6	34.7	1.312	25	60	5	Constant pressure
Liu et al, 2021	2021	Rejection of per- and polyfluoroalkyl substances (PFASs) in aqueous film-forming foam by high-pressure membranes	0.978	0.022	-1.65758	1	3.48	80.159	Lab	7	Mixed	In ng/L: PFPeA (237), PFHxA (894), PFHpA (262), PFOA (708), PFPrS (778), PFBS (1650), PFPeS (3480), PFHxS (12500), PFHpS (1250), PFOS (58400)	4.05	0.831	0	0	4.882999999999999	0	0	13.452999999999998	PFPeS	PFSA	sulfonic acid	350.105	2.9352	196	-3.32	54.37	-0.311	15.08	1.63	31.11	58.14	3.39	5.7	5	5	NF270	NF	Commercial	polyamide	14.32	-32.6	25.4	1.312	20	10
Liu et al, 2021	2021	Rejection of per- and polyfluoroalkyl substances (PFASs) in aqueous film-forming foam by high-pressure membranes	0.9793999999999999	0.020600000000000063	-1.68613	1	0.778	80.159	Lab	7	Mixed	In ng/L: PFPeA (237), PFHxA (894), PFHpA (262), PFOA (708), PFPrS (778), PFBS (1650), PFPeS (3480), PFHxS (12500), PFHpS (1250), PFOS (58400)	4.05	0.831	0	0	4.882999999999999	0	0	13.452999999999998	PFPrS	PFSA	sulfonic acid	250.091	1.6646	141.71	-3.31	54.37	-0.311	11.26	1.77	27.55	44.75	3.25	4.81	3	3	NF270	NF	Commercial	polyamide	14.32	-32.6	25.4	1.312	20	30
Liu et al, 2021	2021	Rejection of per- and polyfluoroalkyl substances (PFASs) in aqueous film-forming foam by high-pressure membranes	0.98	0.020000000000000018	-1.69897	1	0.778	80.159	Lab	7	Mixed	In ng/L: PFPeA (237), PFHxA (894), PFHpA (262), PFOA (708), PFPrS (778), PFBS (1650), PFPeS (3480), PFHxS (12500), PFHpS (1250), PFOS (58400)	4.05	0.831	0	0	4.882999999999999	0	0	13.452999999999998	PFPrS	PFSA	sulfonic acid	250.091	1.6646	141.71	-3.31	54.37	-0.311	11.26	1.77	27.55	44.75	3.25	4.81	3	3	NF270	NF	Commercial	polyamide	14.32	-32.6	25.4	1.312	20	10
Liu et al, 2021	2021	Rejection of per- and polyfluoroalkyl substances (PFASs) in aqueous film-forming foam by high-pressure membranes	0.9802	0.0198	-1.70333	1	3.48	80.159	Lab	7	Mixed	In ng/L: PFPeA (237), PFHxA (894), PFHpA (262), PFOA (708), PFPrS (778), PFBS (1650), PFPeS (3480), PFHxS (12500), PFHpS (1250), PFOS (58400)	4.05	0.831	0	0	4.882999999999999	0	0	13.452999999999998	PFPeS	PFSA	sulfonic acid	350.105	2.9352	196	-3.32	54.37	-0.311	15.08	1.63	31.11	58.14	3.39	5.7	5	5	NF270	NF	Commercial	polyamide	14.32	-32.6	25.4	1.312	20	15
Liu et al, 2021	2021	Rejection of per- and polyfluoroalkyl substances (PFASs) in aqueous film-forming foam by high-pressure membranes	0.9806999999999999	0.019300000000000095	-1.71444	1	0.237	80.159	Lab	7	Mixed	In ng/L: PFPeA (237), PFHxA (894), PFHpA (262), PFOA (708), PFPrS (778), PFBS (1650), PFPeS (3480), PFHxS (12500), PFHpS (1250), PFOS (58400)	4.05	0.831	0	0	4.882999999999999	0	0	13.452999999999998	PFPeA	PFCA	carboxylic acid	264.043	2.5392	152.18	0.34	37.3	-0.516	10.85	1.85	29.45	44.26	3.34	4.63	4	5	NF270	NF	Commercial	polyamide	14.32	-32.6	25.4	1.312	20	30
Liu et al, 2021	2021	Rejection of per- and polyfluoroalkyl substances (PFASs) in aqueous film-forming foam by high-pressure membranes	0.9818000000000001	0.018199999999999883	-1.73993	1	1.65	80.159	Lab	7	Mixed	In ng/L: PFPeA (237), PFHxA (894), PFHpA (262), PFOA (708), PFPrS (778), PFBS (1650), PFPeS (3480), PFHxS (12500), PFHpS (1250), PFOS (58400)	4.05	0.831	0	0	4.882999999999999	0	0	13.452999999999998	PFBS	PFSA	sulfonic acid	300.098	2.2999	168.82	-3.31	54.37	-0.311	13.17	1.64	31.3	50.5	3.38	5.16	4	4	NF270	NF	Commercial	polyamide	14.32	-32.6	25.4	1.312	20	30
Liu et al, 2021	2021	Rejection of per- and polyfluoroalkyl substances (PFASs) in aqueous film-forming foam by high-pressure membranes	0.982	0.018000000000000016	-1.74473	1	0.778	80.159	Lab	7	Mixed	In ng/L: PFPeA (237), PFHxA (894), PFHpA (262), PFOA (708), PFPrS (778), PFBS (1650), PFPeS (3480), PFHxS (12500), PFHpS (1250), PFOS (58400)	4.05	0.831	0	0	4.882999999999999	0	0	13.452999999999998	PFPrS	PFSA	sulfonic acid	250.091	1.6646	141.71	-3.31	54.37	-0.311	11.26	1.77	27.55	44.75	3.25	4.81	3	3	NF270	NF	Commercial	polyamide	14.32	-32.6	25.4	1.312	20	15
Liu et al, 2021	2021	Rejection of per- and polyfluoroalkyl substances (PFASs) in aqueous film-forming foam by high-pressure membranes	0.982	0.018000000000000016	-1.74473	1	0.778	80.159	Lab	7	Mixed	In ng/L: PFPeA (237), PFHxA (894), PFHpA (262), PFOA (708), PFPrS (778), PFBS (1650), PFPeS (3480), PFHxS (12500), PFHpS (1250), PFOS (58400)	4.05	0.831	0	0	4.882999999999999	0	0	13.452999999999998	PFPrS	PFSA	sulfonic acid	250.091	1.6646	141.71	-3.31	54.37	-0.311	11.26	1.77	27.55	44.75	3.25	4.81	3	3	NF270	NF	Commercial	polyamide	14.32	-32.6	25.4	1.312	20	20
Liu et al, 2021	2021	Rejection of per- and polyfluoroalkyl substances (PFASs) in aqueous film-forming foam by high-pressure membranes	0.9834999999999999	0.0165	-1.78252	1	0.237	80.159	Lab	7	Mixed	In ng/L: PFPeA (237), PFHxA (894), PFHpA (262), PFOA (708), PFPrS (778), PFBS (1650), PFPeS (3480), PFHxS (12500), PFHpS (1250), PFOS (58400)	4.05	0.831	0	0	4.882999999999999	0	0	13.452999999999998	PFPeA	PFCA	carboxylic acid	264.043	2.5392	152.18	0.34	37.3	-0.516	10.85	1.85	29.45	44.26	3.34	4.63	4	5	NF270	NF	Commercial	polyamide	14.32	-32.6	25.4	1.312	20	20
Liu et al, 2021	2021	Rejection of per- and polyfluoroalkyl substances (PFASs) in aqueous film-forming foam by high-pressure membranes	0.9839	0.016100000000000003	-1.79317	1	3.48	80.159	Lab	7	Mixed	In ng/L: PFPeA (237), PFHxA (894), PFHpA (262), PFOA (708), PFPrS (778), PFBS (1650), PFPeS (3480), PFHxS (12500), PFHpS (1250), PFOS (58400)	4.05	0.831	0	0	4.882999999999999	0	0	13.452999999999998	PFPeS	PFSA	sulfonic acid	350.105	2.9352	196	-3.32	54.37	-0.311	15.08	1.63	31.11	58.14	3.39	5.7	5	5	NF270	NF	Commercial	polyamide	14.32	-32.6	25.4	1.312	20	20
Liu et al, 2021	2021	Rejection of per- and polyfluoroalkyl substances (PFASs) in aqueous film-forming foam by high-pressure membranes	0.9839	0.016100000000000003	-1.79317	1	3.48	80.159	Lab	7	Mixed	In ng/L: PFPeA (237), PFHxA (894), PFHpA (262), PFOA (708), PFPrS (778), PFBS (1650), PFPeS (3480), PFHxS (12500), PFHpS (1250), PFOS (58400)	4.05	0.831	0	0	4.882999999999999	0	0	13.452999999999998	PFPeS	PFSA	sulfonic acid	350.105	2.9352	196	-3.32	54.37	-0.311	15.08	1.63	31.11	58.14	3.39	5.7	5	5	NF270	NF	Commercial	polyamide	14.32	-32.6	25.4	1.312	20	30
Liu et al, 2021	2021	Rejection of per- and polyfluoroalkyl substances (PFASs) in aqueous film-forming foam by high-pressure membranes	0.9845	0.015499999999999958	-1.80967	1	0.237	80.159	Lab	7	Mixed	In ng/L: PFPeA (237), PFHxA (894), PFHpA (262), PFOA (708), PFPrS (778), PFBS (1650), PFPeS (3480), PFHxS (12500), PFHpS (1250), PFOS (58400)	4.05	0.831	0	0	4.882999999999999	0	0	13.452999999999998	PFPeA	PFCA	carboxylic acid	264.043	2.5392	152.18	0.34	37.3	-0.516	10.85	1.85	29.45	44.26	3.34	4.63	4	5	NF270	NF	Commercial	polyamide	14.32	-32.6	25.4	1.312	20	15
Liu et al, 2021	2021	Rejection of per- and polyfluoroalkyl substances (PFASs) in aqueous film-forming foam by high-pressure membranes	0.985	0.015000000000000013	-1.82391	1	1.65	80.159	Lab	7	Mixed	In ng/L: PFPeA (237), PFHxA (894), PFHpA (262), PFOA (708), PFPrS (778), PFBS (1650), PFPeS (3480), PFHxS (12500), PFHpS (1250), PFOS (58400)	4.05	0.831	0	0	4.882999999999999	0	0	13.452999999999998	PFBS	PFSA	sulfonic acid	300.098	2.2999	168.82	-3.31	54.37	-0.311	13.17	1.64	31.3	50.5	3.38	5.16	4	4	NF270	NF	Commercial	polyamide	14.32	-32.6	25.4	1.312	20	10
Liu et al, 2021	2021	Rejection of per- and polyfluoroalkyl substances (PFASs) in aqueous film-forming foam by high-pressure membranes	0.9856999999999999	0.0143	-1.84466	1	12.5	80.159	Lab	7	Mixed	In ng/L: PFPeA (237), PFHxA (894), PFHpA (262), PFOA (708), PFPrS (778), PFBS (1650), PFPeS (3480), PFHxS (12500), PFHpS (1250), PFOS (58400)	4.05	0.831	0	0	4.882999999999999	0	0	13.452999999999998	PFHxS	PFSA	sulfonic acid	400.112	3.5705	223.18	-3.31	54.37	-0.311	16.99	1.71	31.23	63.42	3.41	6.17	6	6	NF270	NF	Commercial	polyamide	14.32	-32.6	25.4	1.312	20	30
Liu et al, 2021	2021	Rejection of per- and polyfluoroalkyl substances (PFASs) in aqueous film-forming foam by high-pressure membranes	0.986	0.014000000000000012	-1.85387	1	0.237	80.159	Lab	7	Mixed	In ng/L: PFPeA (237), PFHxA (894), PFHpA (262), PFOA (708), PFPrS (778), PFBS (1650), PFPeS (3480), PFHxS (12500), PFHpS (1250), PFOS (58400)	4.05	0.831	0	0	4.882999999999999	0	0	13.452999999999998	PFPeA	PFCA	carboxylic acid	264.043	2.5392	152.18	0.34	37.3	-0.516	10.85	1.85	29.45	44.26	3.34	4.63	4	5	NF270	NF	Commercial	polyamide	14.32	-32.6	25.4	1.312	20	10
Liu et al, 2021	2021	Rejection of per- and polyfluoroalkyl substances (PFASs) in aqueous film-forming foam by high-pressure membranes	0.986	0.014000000000000012	-1.85387	1	0.894	80.159	Lab	7	Mixed	In ng/L: PFPeA (237), PFHxA (894), PFHpA (262), PFOA (708), PFPrS (778), PFBS (1650), PFPeS (3480), PFHxS (12500), PFHpS (1250), PFOS (58400)	4.05	0.831	0	0	4.882999999999999	0	0	13.452999999999998	PFHxA	PFCA	carboxylic acid	314.05	3.1745	179.33	0.32	37.3	-0.516	12.76	1.91	31.39	52.15	3.53	5.26	5	6	NF270	NF	Commercial	polyamide	14.32	-32.6	25.4	1.312	20	30
Liu et al, 2021	2021	Rejection of per- and polyfluoroalkyl substances (PFASs) in aqueous film-forming foam by high-pressure membranes	0.9867	0.013299999999999979	-1.87615	1	1.65	80.159	Lab	7	Mixed	In ng/L: PFPeA (237), PFHxA (894), PFHpA (262), PFOA (708), PFPrS (778), PFBS (1650), PFPeS (3480), PFHxS (12500), PFHpS (1250), PFOS (58400)	4.05	0.831	0	0	4.882999999999999	0	0	13.452999999999998	PFBS	PFSA	sulfonic acid	300.098	2.2999	168.82	-3.31	54.37	-0.311	13.17	1.64	31.3	50.5	3.38	5.16	4	4	NF270	NF	Commercial	polyamide	14.32	-32.6	25.4	1.312	20	15
Liu et al, 2021	2021	Rejection of per- and polyfluoroalkyl substances (PFASs) in aqueous film-forming foam by high-pressure membranes	0.9871	0.012900000000000023	-1.88941	1	1.65	80.159	Lab	7	Mixed	In ng/L: PFPeA (237), PFHxA (894), PFHpA (262), PFOA (708), PFPrS (778), PFBS (1650), PFPeS (3480), PFHxS (12500), PFHpS (1250), PFOS (58400)	4.05	0.831	0	0	4.882999999999999	0	0	13.452999999999998	PFBS	PFSA	sulfonic acid	300.098	2.2999	168.82	-3.31	54.37	-0.311	13.17	1.64	31.3	50.5	3.38	5.16	4	4	NF270	NF	Commercial	polyamide	14.32	-32.6	25.4	1.312	20	20
Liu et al, 2021	2021	Rejection of per- and polyfluoroalkyl substances (PFASs) in aqueous film-forming foam by high-pressure membranes	0.9876999999999999	0.012300000000000089	-1.91009	1	0.262	80.159	Lab	7	Mixed	In ng/L: PFPeA (237), PFHxA (894), PFHpA (262), PFOA (708), PFPrS (778), PFBS (1650), PFPeS (3480), PFHxS (12500), PFHpS (1250), PFOS (58400)	4.05	0.831	0	0	4.882999999999999	0	0	13.452999999999998	PFHpA	PFCA	carboxylic acid	364.057	3.8098	206.5	0.31	37.3	-0.516	14.68	1.8	34.55	63.18	3.83	6.15	6	7	NF270	NF	Commercial	polyamide	14.32	-32.6	25.4	1.312	20	30
Liu et al, 2021	2021	Rejection of per- and polyfluoroalkyl substances (PFASs) in aqueous film-forming foam by high-pressure membranes	0.9883	0.011700000000000044	-1.93181	1	12.5	80.159	Lab	7	Mixed	In ng/L: PFPeA (237), PFHxA (894), PFHpA (262), PFOA (708), PFPrS (778), PFBS (1650), PFPeS (3480), PFHxS (12500), PFHpS (1250), PFOS (58400)	4.05	0.831	0	0	4.882999999999999	0	0	13.452999999999998	PFHxS	PFSA	sulfonic acid	400.112	3.5705	223.18	-3.31	54.37	-0.311	16.99	1.71	31.23	63.42	3.41	6.17	6	6	NF270	NF	Commercial	polyamide	14.32	-32.6	25.4	1.312	20	10
Liu et al, 2021	2021	Rejection of per- and polyfluoroalkyl substances (PFASs) in aqueous film-forming foam by high-pressure membranes	0.9890000000000001	0.010999999999999899	-1.95861	1	0.894	80.159	Lab	7	Mixed	In ng/L: PFPeA (237), PFHxA (894), PFHpA (262), PFOA (708), PFPrS (778), PFBS (1650), PFPeS (3480), PFHxS (12500), PFHpS (1250), PFOS (58400)	4.05	0.831	0	0	4.882999999999999	0	0	13.452999999999998	PFHxA	PFCA	carboxylic acid	314.05	3.1745	179.33	0.32	37.3	-0.516	12.76	1.91	31.39	52.15	3.53	5.26	5	6	NF270	NF	Commercial	polyamide	14.32	-32.6	25.4	1.312	20	10
Liu et al, 2021	2021	Rejection of per- and polyfluoroalkyl substances (PFASs) in aqueous film-forming foam by high-pressure membranes	0.9894	0.010600000000000054	-1.97469	1	12.5	80.159	Lab	7	Mixed	In ng/L: PFPeA (237), PFHxA (894), PFHpA (262), PFOA (708), PFPrS (778), PFBS (1650), PFPeS (3480), PFHxS (12500), PFHpS (1250), PFOS (58400)	4.05	0.831	0	0	4.882999999999999	0	0	13.452999999999998	PFHxS	PFSA	sulfonic acid	400.112	3.5705	223.18	-3.31	54.37	-0.311	16.99	1.71	31.23	63.42	3.41	6.17	6	6	NF270	NF	Commercial	polyamide	14.32	-32.6	25.4	1.312	20	20
Liu et al, 2021	2021	Rejection of per- and polyfluoroalkyl substances (PFASs) in aqueous film-forming foam by high-pressure membranes	0.9894	0.010600000000000054	-1.97469	1	0.708	80.159	Lab	7	Mixed	In ng/L: PFPeA (237), PFHxA (894), PFHpA (262), PFOA (708), PFPrS (778), PFBS (1650), PFPeS (3480), PFHxS (12500), PFHpS (1250), PFOS (58400)	4.05	0.831	0	0	4.882999999999999	0	0	13.452999999999998	PFOA	PFCA	sulfonic acid	414.064	4.4451	233.54	0.3	37.3	-0.516	16.6	1.89	36.44	64.74	3.97	6.13	8	8	NF270	NF	Commercial	polyamide	14.32	-32.6	25.4	1.312	20	30
Liu et al, 2021	2021	Rejection of per- and polyfluoroalkyl substances (PFASs) in aqueous film-forming foam by high-pressure membranes	0.9898	0.010199999999999987	-1.9914	1	12.5	80.159	Lab	7	Mixed	In ng/L: PFPeA (237), PFHxA (894), PFHpA (262), PFOA (708), PFPrS (778), PFBS (1650), PFPeS (3480), PFHxS (12500), PFHpS (1250), PFOS (58400)	4.05	0.831	0	0	4.882999999999999	0	0	13.452999999999998	PFHxS	PFSA	sulfonic acid	400.112	3.5705	223.18	-3.31	54.37	-0.311	16.99	1.71	31.23	63.42	3.41	6.17	6	6	NF270	NF	Commercial	polyamide	14.32	-32.6	25.4	1.312	20	15
Liu et al, 2021	2021	Rejection of per- and polyfluoroalkyl substances (PFASs) in aqueous film-forming foam by high-pressure membranes	0.9906	0.0094	-2.02687	1	1.25	80.159	Lab	7	Mixed	In ng/L: PFPeA (237), PFHxA (894), PFHpA (262), PFOA (708), PFPrS (778), PFBS (1650), PFPeS (3480), PFHxS (12500), PFHpS (1250), PFOS (58400)	4.05	0.831	0	0	4.882999999999999	0	0	13.452999999999998	PFHpS	PFSA	sulfonic acid	450.119	4.2058	250.38	-3.32	54.37	-0.311	18.9	1.65	32.02	70.36	3.37	6.7	7	7	NF270	NF	Commercial	polyamide	14.32	-32.6	25.4	1.312	20	30
Liu et al, 2021	2021	Rejection of per- and polyfluoroalkyl substances (PFASs) in aqueous film-forming foam by high-pressure membranes	0.9906999999999999	0.0093	-2.03152	1	0.894	80.159	Lab	7	Mixed	In ng/L: PFPeA (237), PFHxA (894), PFHpA (262), PFOA (708), PFPrS (778), PFBS (1650), PFPeS (3480), PFHxS (12500), PFHpS (1250), PFOS (58400)	4.05	0.831	0	0	4.882999999999999	0	0	13.452999999999998	PFHxA	PFCA	carboxylic acid	314.05	3.1745	179.33	0.32	37.3	-0.516	12.76	1.91	31.39	52.15	3.53	5.26	5	6	NF270	NF	Commercial	polyamide	14.32	-32.6	25.4	1.312	20	15
Liu et al, 2021	2021	Rejection of per- and polyfluoroalkyl substances (PFASs) in aqueous film-forming foam by high-pressure membranes	0.991	0.009	-2.04576	1	58.4	80.159	Lab	7	Mixed	In ng/L: PFPeA (237), PFHxA (894), PFHpA (262), PFOA (708), PFPrS (778), PFBS (1650), PFPeS (3480), PFHxS (12500), PFHpS (1250), PFOS (58400)	4.05	0.831	0	0	4.882999999999999	0	0	13.452999999999998	PFOS	PFSA	sulfonic acid	500.126	4.8411	277.54	-3.32	54.37	-0.311	20.82	1.68	32.97	77.43	3.55	7.44	8	8	NF270	NF	Commercial	polyamide	14.32	-32.6	25.4	1.312	20	30
Liu et al, 2021	2021	Rejection of per- and polyfluoroalkyl substances (PFASs) in aqueous film-forming foam by high-pressure membranes	0.9912000000000001	0.0088	-2.05552	1	0.894	80.159	Lab	7	Mixed	In ng/L: PFPeA (237), PFHxA (894), PFHpA (262), PFOA (708), PFPrS (778), PFBS (1650), PFPeS (3480), PFHxS (12500), PFHpS (1250), PFOS (58400)	4.05	0.831	0	0	4.882999999999999	0	0	13.452999999999998	PFHxA	PFCA	carboxylic acid	314.05	3.1745	179.33	0.32	37.3	-0.516	12.76	1.91	31.39	52.15	3.53	5.26	5	6	NF270	NF	Commercial	polyamide	14.32	-32.6	25.4	1.312	20	20
Liu et al, 2021	2021	Rejection of per- and polyfluoroalkyl substances (PFASs) in aqueous film-forming foam by high-pressure membranes	0.9915999999999999	0.0084	-2.07572	1	1.25	80.159	Lab	7	Mixed	In ng/L: PFPeA (237), PFHxA (894), PFHpA (262), PFOA (708), PFPrS (778), PFBS (1650), PFPeS (3480), PFHxS (12500), PFHpS (1250), PFOS (58400)	4.05	0.831	0	0	4.882999999999999	0	0	13.452999999999998	PFHpS	PFSA	sulfonic acid	450.119	4.2058	250.38	-3.32	54.37	-0.311	18.9	1.65	32.02	70.36	3.37	6.7	7	7	NF270	NF	Commercial	polyamide	14.32	-32.6	25.4	1.312	20	20
Liu et al, 2021	2021	Rejection of per- and polyfluoroalkyl substances (PFASs) in aqueous film-forming foam by high-pressure membranes	0.9917	0.0083	-2.08092	1	0.708	80.159	Lab	7	Mixed	In ng/L: PFPeA (237), PFHxA (894), PFHpA (262), PFOA (708), PFPrS (778), PFBS (1650), PFPeS (3480), PFHxS (12500), PFHpS (1250), PFOS (58400)	4.05	0.831	0	0	4.882999999999999	0	0	13.452999999999998	PFOA	PFCA	sulfonic acid	414.064	4.4451	233.54	0.3	37.3	-0.516	16.6	1.89	36.44	64.74	3.97	6.13	8	8	NF270	NF	Commercial	polyamide	14.32	-32.6	25.4	1.312	20	10
Liu et al, 2021	2021	Rejection of per- and polyfluoroalkyl substances (PFASs) in aqueous film-forming foam by high-pressure membranes	0.9925	0.0075	-2.12494	1	0.262	80.159	Lab	7	Mixed	In ng/L: PFPeA (237), PFHxA (894), PFHpA (262), PFOA (708), PFPrS (778), PFBS (1650), PFPeS (3480), PFHxS (12500), PFHpS (1250), PFOS (58400)	4.05	0.831	0	0	4.882999999999999	0	0	13.452999999999998	PFHpA	PFCA	carboxylic acid	364.057	3.8098	206.5	0.31	37.3	-0.516	14.68	1.8	34.55	63.18	3.83	6.15	6	7	NF270	NF	Commercial	polyamide	14.32	-32.6	25.4	1.312	20	20
Liu et al, 2021	2021	Rejection of per- and polyfluoroalkyl substances (PFASs) in aqueous film-forming foam by high-pressure membranes	0.9925	0.0075	-2.12494	1	58.4	80.159	Lab	7	Mixed	In ng/L: PFPeA (237), PFHxA (894), PFHpA (262), PFOA (708), PFPrS (778), PFBS (1650), PFPeS (3480), PFHxS (12500), PFHpS (1250), PFOS (58400)	4.05	0.831	0	0	4.882999999999999	0	0	13.452999999999998	PFOS	PFSA	sulfonic acid	500.126	4.8411	277.54	-3.32	54.37	-0.311	20.82	1.68	32.97	77.43	3.55	7.44	8	8	NF270	NF	Commercial	polyamide	14.32	-32.6	25.4	1.312	20	20
Liu et al, 2021	2021	Rejection of per- and polyfluoroalkyl substances (PFASs) in aqueous film-forming foam by high-pressure membranes	0.9933	0.0067	-2.17393	1	0.262	80.159	Lab	7	Mixed	In ng/L: PFPeA (237), PFHxA (894), PFHpA (262), PFOA (708), PFPrS (778), PFBS (1650), PFPeS (3480), PFHxS (12500), PFHpS (1250), PFOS (58400)	4.05	0.831	0	0	4.882999999999999	0	0	13.452999999999998	PFHpA	PFCA	carboxylic acid	364.057	3.8098	206.5	0.31	37.3	-0.516	14.68	1.8	34.55	63.18	3.83	6.15	6	7	NF270	NF	Commercial	polyamide	14.32	-32.6	25.4	1.312	20	10
Liu et al, 2021	2021	Rejection of per- and polyfluoroalkyl substances (PFASs) in aqueous film-forming foam by high-pressure membranes	0.9937	0.0063	-2.20066	1	0.262	80.159	Lab	7	Mixed	In ng/L: PFPeA (237), PFHxA (894), PFHpA (262), PFOA (708), PFPrS (778), PFBS (1650), PFPeS (3480), PFHxS (12500), PFHpS (1250), PFOS (58400)	4.05	0.831	0	0	4.882999999999999	0	0	13.452999999999998	PFHpA	PFCA	carboxylic acid	364.057	3.8098	206.5	0.31	37.3	-0.516	14.68	1.8	34.55	63.18	3.83	6.15	6	7	NF270	NF	Commercial	polyamide	14.32	-32.6	25.4	1.312	20	15
Liu et al, 2021	2021	Rejection of per- and polyfluoroalkyl substances (PFASs) in aqueous film-forming foam by high-pressure membranes	0.9937999999999999	0.0062	-2.20761	1	0.708	80.159	Lab	7	Mixed	In ng/L: PFPeA (237), PFHxA (894), PFHpA (262), PFOA (708), PFPrS (778), PFBS (1650), PFPeS (3480), PFHxS (12500), PFHpS (1250), PFOS (58400)	4.05	0.831	0	0	4.882999999999999	0	0	13.452999999999998	PFOA	PFCA	sulfonic acid	414.064	4.4451	233.54	0.3	37.3	-0.516	16.6	1.89	36.44	64.74	3.97	6.13	8	8	NF270	NF	Commercial	polyamide	14.32	-32.6	25.4	1.312	20	20
Liu et al, 2021	2021	Rejection of per- and polyfluoroalkyl substances (PFASs) in aqueous film-forming foam by high-pressure membranes	0.9937999999999999	0.0062	-2.20761	1	1.25	80.159	Lab	7	Mixed	In ng/L: PFPeA (237), PFHxA (894), PFHpA (262), PFOA (708), PFPrS (778), PFBS (1650), PFPeS (3480), PFHxS (12500), PFHpS (1250), PFOS (58400)	4.05	0.831	0	0	4.882999999999999	0	0	13.452999999999998	PFHpS	PFSA	sulfonic acid	450.119	4.2058	250.38	-3.32	54.37	-0.311	18.9	1.65	32.02	70.36	3.37	6.7	7	7	NF270	NF	Commercial	polyamide	14.32	-32.6	25.4	1.312	20	15
Liu et al, 2021	2021	Rejection of per- and polyfluoroalkyl substances (PFASs) in aqueous film-forming foam by high-pressure membranes	0.9937999999999999	0.0062	-2.20761	1	58.4	80.159	Lab	7	Mixed	In ng/L: PFPeA (237), PFHxA (894), PFHpA (262), PFOA (708), PFPrS (778), PFBS (1650), PFPeS (3480), PFHxS (12500), PFHpS (1250), PFOS (58400)	4.05	0.831	0	0	4.882999999999999	0	0	13.452999999999998	PFOS	PFSA	sulfonic acid	500.126	4.8411	277.54	-3.32	54.37	-0.311	20.82	1.68	32.97	77.43	3.55	7.44	8	8	NF270	NF	Commercial	polyamide	14.32	-32.6	25.4	1.312	20	15
Liu et al, 2021	2021	Rejection of per- and polyfluoroalkyl substances (PFASs) in aqueous film-forming foam by high-pressure membranes	0.9940000000000001	0.006	-2.22185	1	1.25	80.159	Lab	7	Mixed	In ng/L: PFPeA (237), PFHxA (894), PFHpA (262), PFOA (708), PFPrS (778), PFBS (1650), PFPeS (3480), PFHxS (12500), PFHpS (1250), PFOS (58400)	4.05	0.831	0	0	4.882999999999999	0	0	13.452999999999998	PFHpS	PFSA	sulfonic acid	450.119	4.2058	250.38	-3.32	54.37	-0.311	18.9	1.65	32.02	70.36	3.37	6.7	7	7	NF270	NF	Commercial	polyamide	14.32	-32.6	25.4	1.312	20	10
Liu et al, 2021	2021	Rejection of per- and polyfluoroalkyl substances (PFASs) in aqueous film-forming foam by high-pressure membranes	0.9940000000000001	0.006	-2.22185	1	58.4	80.159	Lab	7	Mixed	In ng/L: PFPeA (237), PFHxA (894), PFHpA (262), PFOA (708), PFPrS (778), PFBS (1650), PFPeS (3480), PFHxS (12500), PFHpS (1250), PFOS (58400)	4.05	0.831	0	0	4.882999999999999	0	0	13.452999999999998	PFOS	PFSA	sulfonic acid	500.126	4.8411	277.54	-3.32	54.37	-0.311	20.82	1.68	32.97	77.43	3.55	7.44	8	8	NF270	NF	Commercial	polyamide	14.32	-32.6	25.4	1.312	20	10
Liu et al, 2021	2021	Rejection of per- and polyfluoroalkyl substances (PFASs) in aqueous film-forming foam by high-pressure membranes	0.995	0.005	-2.30103	1	0.708	80.159	Lab	7	Mixed	In ng/L: PFPeA (237), PFHxA (894), PFHpA (262), PFOA (708), PFPrS (778), PFBS (1650), PFPeS (3480), PFHxS (12500), PFHpS (1250), PFOS (58400)	4.05	0.831	0	0	4.882999999999999	0	0	13.452999999999998	PFOA	PFCA	sulfonic acid	414.064	4.4451	233.54	0.3	37.3	-0.516	16.6	1.89	36.44	64.74	3.97	6.13	8	8	NF270	NF	Commercial	polyamide	14.32	-32.6	25.4	1.312	20	15
Liu et al, 2021	2021	Rejection of per- and polyfluoroalkyl substances (PFASs) in aqueous film-forming foam by high-pressure membranes	0.997	0.003	-2.52288	right	0.237	80.159	Lab	7	Mixed	In ng/L: PFPeA (237), PFHxA (894), PFHpA (262), PFOA (708), PFPrS (778), PFBS (1650), PFPeS (3480), PFHxS (12500), PFHpS (1250), PFOS (58400)	4.05	0.831	0	0	4.882999999999999	0	0	13.452999999999998	PFPeA	PFCA	carboxylic acid	264.043	2.5392	152.18	0.34	37.3	-0.516	10.85	1.85	29.45	44.26	3.34	4.63	4	5	ESPA	RO	Commercial	polyamide	7.53	-27	47	1.63725	20	10
Liu et al, 2021	2021	Rejection of per- and polyfluoroalkyl substances (PFASs) in aqueous film-forming foam by high-pressure membranes	0.997	0.003	-2.52288	right	0.237	80.159	Lab	7	Mixed	In ng/L: PFPeA (237), PFHxA (894), PFHpA (262), PFOA (708), PFPrS (778), PFBS (1650), PFPeS (3480), PFHxS (12500), PFHpS (1250), PFOS (58400)	4.05	0.831	0	0	4.882999999999999	0	0	13.452999999999998	PFPeA	PFCA	carboxylic acid	264.043	2.5392	152.18	0.34	37.3	-0.516	10.85	1.85	29.45	44.26	3.34	4.63	4	5	ESPA	RO	Commercial	polyamide	7.53	-27	47	1.63725	20	15
Liu et al, 2021	2021	Rejection of per- and polyfluoroalkyl substances (PFASs) in aqueous film-forming foam by high-pressure membranes	0.997	0.003	-2.52288	right	0.237	80.159	Lab	7	Mixed	In ng/L: PFPeA (237), PFHxA (894), PFHpA (262), PFOA (708), PFPrS (778), PFBS (1650), PFPeS (3480), PFHxS (12500), PFHpS (1250), PFOS (58400)	4.05	0.831	0	0	4.882999999999999	0	0	13.452999999999998	PFPeA	PFCA	carboxylic acid	264.043	2.5392	152.18	0.34	37.3	-0.516	10.85	1.85	29.45	44.26	3.34	4.63	4	5	ESPA	RO	Commercial	polyamide	7.53	-27	47	1.63725	20	20
Liu et al, 2021	2021	Rejection of per- and polyfluoroalkyl substances (PFASs) in aqueous film-forming foam by high-pressure membranes	0.997	0.003	-2.52288	right	0.237	80.159	Lab	7	Mixed	In ng/L: PFPeA (237), PFHxA (894), PFHpA (262), PFOA (708), PFPrS (778), PFBS (1650), PFPeS (3480), PFHxS (12500), PFHpS (1250), PFOS (58400)	4.05	0.831	0	0	4.882999999999999	0	0	13.452999999999998	PFPeA	PFCA	carboxylic acid	264.043	2.5392	152.18	0.34	37.3	-0.516	10.85	1.85	29.45	44.26	3.34	4.63	4	5	ESPA	RO	Commercial	polyamide	7.53	-27	47	1.63725	20	30
Liu et al, 2021	2021	Rejection of per- and polyfluoroalkyl substances (PFASs) in aqueous film-forming foam by high-pressure membranes	0.9973000000000001	0.0027	-2.56864	right	0.262	80.159	Lab	7	Mixed	In ng/L: PFPeA (237), PFHxA (894), PFHpA (262), PFOA (708), PFPrS (778), PFBS (1650), PFPeS (3480), PFHxS (12500), PFHpS (1250), PFOS (58400)	4.05	0.831	0	0	4.882999999999999	0	0	13.452999999999998	PFHpA	PFCA	carboxylic acid	364.057	3.8098	206.5	0.31	37.3	-0.516	14.68	1.8	34.55	63.18	3.83	6.15	6	7	ESPA	RO	Commercial	polyamide	7.53	-27	47	1.63725	20	10
Liu et al, 2021	2021	Rejection of per- and polyfluoroalkyl substances (PFASs) in aqueous film-forming foam by high-pressure membranes	0.9973000000000001	0.0027	-2.56864	right	0.262	80.159	Lab	7	Mixed	In ng/L: PFPeA (237), PFHxA (894), PFHpA (262), PFOA (708), PFPrS (778), PFBS (1650), PFPeS (3480), PFHxS (12500), PFHpS (1250), PFOS (58400)	4.05	0.831	0	0	4.882999999999999	0	0	13.452999999999998	PFHpA	PFCA	carboxylic acid	364.057	3.8098	206.5	0.31	37.3	-0.516	14.68	1.8	34.55	63.18	3.83	6.15	6	7	ESPA	RO	Commercial	polyamide	7.53	-27	47	1.63725	20	15
Liu et al, 2021	2021	Rejection of per- and polyfluoroalkyl substances (PFASs) in aqueous film-forming foam by high-pressure membranes	0.9973000000000001	0.0027	-2.56864	right	0.262	80.159	Lab	7	Mixed	In ng/L: PFPeA (237), PFHxA (894), PFHpA (262), PFOA (708), PFPrS (778), PFBS (1650), PFPeS (3480), PFHxS (12500), PFHpS (1250), PFOS (58400)	4.05	0.831	0	0	4.882999999999999	0	0	13.452999999999998	PFHpA	PFCA	carboxylic acid	364.057	3.8098	206.5	0.31	37.3	-0.516	14.68	1.8	34.55	63.18	3.83	6.15	6	7	ESPA	RO	Commercial	polyamide	7.53	-27	47	1.63725	20	20
Liu et al, 2021	2021	Rejection of per- and polyfluoroalkyl substances (PFASs) in aqueous film-forming foam by high-pressure membranes	0.9973000000000001	0.0027	-2.56864	right	0.262	80.159	Lab	7	Mixed	In ng/L: PFPeA (237), PFHxA (894), PFHpA (262), PFOA (708), PFPrS (778), PFBS (1650), PFPeS (3480), PFHxS (12500), PFHpS (1250), PFOS (58400)	4.05	0.831	0	0	4.882999999999999	0	0	13.452999999999998	PFHpA	PFCA	carboxylic acid	364.057	3.8098	206.5	0.31	37.3	-0.516	14.68	1.8	34.55	63.18	3.83	6.15	6	7	ESPA	RO	Commercial	polyamide	7.53	-27	47	1.63725	20	30
Liu et al, 2021	2021	Rejection of per- and polyfluoroalkyl substances (PFASs) in aqueous film-forming foam by high-pressure membranes	0.9990000000000001	0.001	-3	right	0.708	80.159	Lab	7	Mixed	In ng/L: PFPeA (237), PFHxA (894), PFHpA (262), PFOA (708), PFPrS (778), PFBS (1650), PFPeS (3480), PFHxS (12500), PFHpS (1250), PFOS (58400)	4.05	0.831	0	0	4.882999999999999	0	0	13.452999999999998	PFOA	PFCA	sulfonic acid	414.064	4.4451	233.54	0.3	37.3	-0.516	16.6	1.89	36.44	64.74	3.97	6.13	8	8	ESPA	RO	Commercial	polyamide	7.53	-27	47	1.63725	20	10
Liu et al, 2021	2021	Rejection of per- and polyfluoroalkyl substances (PFASs) in aqueous film-forming foam by high-pressure membranes	0.9990000000000001	0.001	-3	right	0.708	80.159	Lab	7	Mixed	In ng/L: PFPeA (237), PFHxA (894), PFHpA (262), PFOA (708), PFPrS (778), PFBS (1650), PFPeS (3480), PFHxS (12500), PFHpS (1250), PFOS (58400)	4.05	0.831	0	0	4.882999999999999	0	0	13.452999999999998	PFOA	PFCA	sulfonic acid	414.064	4.4451	233.54	0.3	37.3	-0.516	16.6	1.89	36.44	64.74	3.97	6.13	8	8	ESPA	RO	Commercial	polyamide	7.53	-27	47	1.63725	20	15
Liu et al, 2021	2021	Rejection of per- and polyfluoroalkyl substances (PFASs) in aqueous film-forming foam by high-pressure membranes	0.9990000000000001	0.001	-3	right	0.708	80.159	Lab	7	Mixed	In ng/L: PFPeA (237), PFHxA (894), PFHpA (262), PFOA (708), PFPrS (778), PFBS (1650), PFPeS (3480), PFHxS (12500), PFHpS (1250), PFOS (58400)	4.05	0.831	0	0	4.882999999999999	0	0	13.452999999999998	PFOA	PFCA	sulfonic acid	414.064	4.4451	233.54	0.3	37.3	-0.516	16.6	1.89	36.44	64.74	3.97	6.13	8	8	ESPA	RO	Commercial	polyamide	7.53	-27	47	1.63725	20	20
Liu et al, 2021	2021	Rejection of per- and polyfluoroalkyl substances (PFASs) in aqueous film-forming foam by high-pressure membranes	0.9990000000000001	0.001	-3	right	0.708	80.159	Lab	7	Mixed	In ng/L: PFPeA (237), PFHxA (894), PFHpA (262), PFOA (708), PFPrS (778), PFBS (1650), PFPeS (3480), PFHxS (12500), PFHpS (1250), PFOS (58400)	4.05	0.831	0	0	4.882999999999999	0	0	13.452999999999998	PFOA	PFCA	sulfonic acid	414.064	4.4451	233.54	0.3	37.3	-0.516	16.6	1.89	36.44	64.74	3.97	6.13	8	8	ESPA	RO	Commercial	polyamide	7.53	-27	47	1.63725	20	30
Liu et al, 2021	2021	Rejection of per- and polyfluoroalkyl substances (PFASs) in aqueous film-forming foam by high-pressure membranes	0.9991	0.0009	-3.04576	right	0.778	80.159	Lab	7	Mixed	In ng/L: PFPeA (237), PFHxA (894), PFHpA (262), PFOA (708), PFPrS (778), PFBS (1650), PFPeS (3480), PFHxS (12500), PFHpS (1250), PFOS (58400)	4.05	0.831	0	0	4.882999999999999	0	0	13.452999999999998	PFPrS	PFSA	sulfonic acid	250.091	1.6646	141.71	-3.31	54.37	-0.311	11.26	1.77	27.55	44.75	3.25	4.81	3	3	ESPA	RO	Commercial	polyamide	7.53	-27	47	1.63725	20	10
Liu et al, 2021	2021	Rejection of per- and polyfluoroalkyl substances (PFASs) in aqueous film-forming foam by high-pressure membranes	0.9991	0.0009	-3.04576	right	0.778	80.159	Lab	7	Mixed	In ng/L: PFPeA (237), PFHxA (894), PFHpA (262), PFOA (708), PFPrS (778), PFBS (1650), PFPeS (3480), PFHxS (12500), PFHpS (1250), PFOS (58400)	4.05	0.831	0	0	4.882999999999999	0	0	13.452999999999998	PFPrS	PFSA	sulfonic acid	250.091	1.6646	141.71	-3.31	54.37	-0.311	11.26	1.77	27.55	44.75	3.25	4.81	3	3	ESPA	RO	Commercial	polyamide	7.53	-27	47	1.63725	20	15
Liu et al, 2021	2021	Rejection of per- and polyfluoroalkyl substances (PFASs) in aqueous film-forming foam by high-pressure membranes	0.9991	0.0009	-3.04576	right	0.778	80.159	Lab	7	Mixed	In ng/L: PFPeA (237), PFHxA (894), PFHpA (262), PFOA (708), PFPrS (778), PFBS (1650), PFPeS (3480), PFHxS (12500), PFHpS (1250), PFOS (58400)	4.05	0.831	0	0	4.882999999999999	0	0	13.452999999999998	PFPrS	PFSA	sulfonic acid	250.091	1.6646	141.71	-3.31	54.37	-0.311	11.26	1.77	27.55	44.75	3.25	4.81	3	3	ESPA	RO	Commercial	polyamide	7.53	-27	47	1.63725	20	20
Liu et al, 2021	2021	Rejection of per- and polyfluoroalkyl substances (PFASs) in aqueous film-forming foam by high-pressure membranes	0.9991	0.0009	-3.04576	right	0.778	80.159	Lab	7	Mixed	In ng/L: PFPeA (237), PFHxA (894), PFHpA (262), PFOA (708), PFPrS (778), PFBS (1650), PFPeS (3480), PFHxS (12500), PFHpS (1250), PFOS (58400)	4.05	0.831	0	0	4.882999999999999	0	0	13.452999999999998	PFPrS	PFSA	sulfonic acid	250.091	1.6646	141.71	-3.31	54.37	-0.311	11.26	1.77	27.55	44.75	3.25	4.81	3	3	ESPA	RO	Commercial	polyamide	7.53	-27	47	1.63725	20	30
Liu et al, 2021	2021	Rejection of per- and polyfluoroalkyl substances (PFASs) in aqueous film-forming foam by high-pressure membranes	0.9992	0.0008	-3.09691	right	0.894	80.159	Lab	7	Mixed	In ng/L: PFPeA (237), PFHxA (894), PFHpA (262), PFOA (708), PFPrS (778), PFBS (1650), PFPeS (3480), PFHxS (12500), PFHpS (1250), PFOS (58400)	4.05	0.831	0	0	4.882999999999999	0	0	13.452999999999998	PFHxA	PFCA	carboxylic acid	314.05	3.1745	179.33	0.32	37.3	-0.516	12.76	1.91	31.39	52.15	3.53	5.26	5	6	ESPA	RO	Commercial	polyamide	7.53	-27	47	1.63725	20	10
Liu et al, 2021	2021	Rejection of per- and polyfluoroalkyl substances (PFASs) in aqueous film-forming foam by high-pressure membranes	0.9992	0.0008	-3.09691	right	0.894	80.159	Lab	7	Mixed	In ng/L: PFPeA (237), PFHxA (894), PFHpA (262), PFOA (708), PFPrS (778), PFBS (1650), PFPeS (3480), PFHxS (12500), PFHpS (1250), PFOS (58400)	4.05	0.831	0	0	4.882999999999999	0	0	13.452999999999998	PFHxA	PFCA	carboxylic acid	314.05	3.1745	179.33	0.32	37.3	-0.516	12.76	1.91	31.39	52.15	3.53	5.26	5	6	ESPA	RO	Commercial	polyamide	7.53	-27	47	1.63725	20	15
Liu et al, 2021	2021	Rejection of per- and polyfluoroalkyl substances (PFASs) in aqueous film-forming foam by high-pressure membranes	0.9992	0.0008	-3.09691	right	0.894	80.159	Lab	7	Mixed	In ng/L: PFPeA (237), PFHxA (894), PFHpA (262), PFOA (708), PFPrS (778), PFBS (1650), PFPeS (3480), PFHxS (12500), PFHpS (1250), PFOS (58400)	4.05	0.831	0	0	4.882999999999999	0	0	13.452999999999998	PFHxA	PFCA	carboxylic acid	314.05	3.1745	179.33	0.32	37.3	-0.516	12.76	1.91	31.39	52.15	3.53	5.26	5	6	ESPA	RO	Commercial	polyamide	7.53	-27	47	1.63725	20	20
Liu et al, 2021	2021	Rejection of per- and polyfluoroalkyl substances (PFASs) in aqueous film-forming foam by high-pressure membranes	0.9992	0.0008	-3.09691	right	0.894	80.159	Lab	7	Mixed	In ng/L: PFPeA (237), PFHxA (894), PFHpA (262), PFOA (708), PFPrS (778), PFBS (1650), PFPeS (3480), PFHxS (12500), PFHpS (1250), PFOS (58400)	4.05	0.831	0	0	4.882999999999999	0	0	13.452999999999998	PFHxA	PFCA	carboxylic acid	314.05	3.1745	179.33	0.32	37.3	-0.516	12.76	1.91	31.39	52.15	3.53	5.26	5	6	ESPA	RO	Commercial	polyamide	7.53	-27	47	1.63725	20	30
Liu et al, 2021	2021	Rejection of per- and polyfluoroalkyl substances (PFASs) in aqueous film-forming foam by high-pressure membranes	0.9994	0.0006	-3.22185	right	1.25	80.159	Lab	7	Mixed	In ng/L: PFPeA (237), PFHxA (894), PFHpA (262), PFOA (708), PFPrS (778), PFBS (1650), PFPeS (3480), PFHxS (12500), PFHpS (1250), PFOS (58400)	4.05	0.831	0	0	4.882999999999999	0	0	13.452999999999998	PFHpS	PFSA	sulfonic acid	450.119	4.2058	250.38	-3.32	54.37	-0.311	18.9	1.65	32.02	70.36	3.37	6.7	7	7	ESPA	RO	Commercial	polyamide	7.53	-27	47	1.63725	20	10
Liu et al, 2021	2021	Rejection of per- and polyfluoroalkyl substances (PFASs) in aqueous film-forming foam by high-pressure membranes	0.9994	0.0006	-3.22185	right	1.25	80.159	Lab	7	Mixed	In ng/L: PFPeA (237), PFHxA (894), PFHpA (262), PFOA (708), PFPrS (778), PFBS (1650), PFPeS (3480), PFHxS (12500), PFHpS (1250), PFOS (58400)	4.05	0.831	0	0	4.882999999999999	0	0	13.452999999999998	PFHpS	PFSA	sulfonic acid	450.119	4.2058	250.38	-3.32	54.37	-0.311	18.9	1.65	32.02	70.36	3.37	6.7	7	7	ESPA	RO	Commercial	polyamide	7.53	-27	47	1.63725	20	15
Liu et al, 2021	2021	Rejection of per- and polyfluoroalkyl substances (PFASs) in aqueous film-forming foam by high-pressure membranes	0.9994	0.0006	-3.22185	right	1.25	80.159	Lab	7	Mixed	In ng/L: PFPeA (237), PFHxA (894), PFHpA (262), PFOA (708), PFPrS (778), PFBS (1650), PFPeS (3480), PFHxS (12500), PFHpS (1250), PFOS (58400)	4.05	0.831	0	0	4.882999999999999	0	0	13.452999999999998	PFHpS	PFSA	sulfonic acid	450.119	4.2058	250.38	-3.32	54.37	-0.311	18.9	1.65	32.02	70.36	3.37	6.7	7	7	ESPA	RO	Commercial	polyamide	7.53	-27	47	1.63725	20	20
Liu et al, 2021	2021	Rejection of per- and polyfluoroalkyl substances (PFASs) in aqueous film-forming foam by high-pressure membranes	0.9994	0.0006	-3.22185	right	1.25	80.159	Lab	7	Mixed	In ng/L: PFPeA (237), PFHxA (894), PFHpA (262), PFOA (708), PFPrS (778), PFBS (1650), PFPeS (3480), PFHxS (12500), PFHpS (1250), PFOS (58400)	4.05	0.831	0	0	4.882999999999999	0	0	13.452999999999998	PFHpS	PFSA	sulfonic acid	450.119	4.2058	250.38	-3.32	54.37	-0.311	18.9	1.65	32.02	70.36	3.37	6.7	7	7	ESPA	RO	Commercial	polyamide	7.53	-27	47	1.63725	20	30
Liu et al, 2021	2021	Rejection of per- and polyfluoroalkyl substances (PFASs) in aqueous film-forming foam by high-pressure membranes	0.9995999999999999	0.0004	-3.39794	right	3.48	80.159	Lab	7	Mixed	In ng/L: PFPeA (237), PFHxA (894), PFHpA (262), PFOA (708), PFPrS (778), PFBS (1650), PFPeS (3480), PFHxS (12500), PFHpS (1250), PFOS (58400)	4.05	0.831	0	0	4.882999999999999	0	0	13.452999999999998	PFPeS	PFSA	sulfonic acid	350.105	2.9352	196	-3.32	54.37	-0.311	15.08	1.63	31.11	58.14	3.39	5.7	5	5	ESPA	RO	Commercial	polyamide	7.53	-27	47	1.63725	20	10
Liu et al, 2021	2021	Rejection of per- and polyfluoroalkyl substances (PFASs) in aqueous film-forming foam by high-pressure membranes	0.9995999999999999	0.0004	-3.39794	right	3.48	80.159	Lab	7	Mixed	In ng/L: PFPeA (237), PFHxA (894), PFHpA (262), PFOA (708), PFPrS (778), PFBS (1650), PFPeS (3480), PFHxS (12500), PFHpS (1250), PFOS (58400)	4.05	0.831	0	0	4.882999999999999	0	0	13.452999999999998	PFPeS	PFSA	sulfonic acid	350.105	2.9352	196	-3.32	54.37	-0.311	15.08	1.63	31.11	58.14	3.39	5.7	5	5	ESPA	RO	Commercial	polyamide	7.53	-27	47	1.63725	20	15
Liu et al, 2021	2021	Rejection of per- and polyfluoroalkyl substances (PFASs) in aqueous film-forming foam by high-pressure membranes	0.9995999999999999	0.0004	-3.39794	right	3.48	80.159	Lab	7	Mixed	In ng/L: PFPeA (237), PFHxA (894), PFHpA (262), PFOA (708), PFPrS (778), PFBS (1650), PFPeS (3480), PFHxS (12500), PFHpS (1250), PFOS (58400)	4.05	0.831	0	0	4.882999999999999	0	0	13.452999999999998	PFPeS	PFSA	sulfonic acid	350.105	2.9352	196	-3.32	54.37	-0.311	15.08	1.63	31.11	58.14	3.39	5.7	5	5	ESPA	RO	Commercial	polyamide	7.53	-27	47	1.63725	20	20
Liu et al, 2021	2021	Rejection of per- and polyfluoroalkyl substances (PFASs) in aqueous film-forming foam by high-pressure membranes	0.9995999999999999	0.0004	-3.39794	right	3.48	80.159	Lab	7	Mixed	In ng/L: PFPeA (237), PFHxA (894), PFHpA (262), PFOA (708), PFPrS (778), PFBS (1650), PFPeS (3480), PFHxS (12500), PFHpS (1250), PFOS (58400)	4.05	0.831	0	0	4.882999999999999	0	0	13.452999999999998	PFPeS	PFSA	sulfonic acid	350.105	2.9352	196	-3.32	54.37	-0.311	15.08	1.63	31.11	58.14	3.39	5.7	5	5	ESPA	RO	Commercial	polyamide	7.53	-27	47	1.63725	20	30
Liu et al, 2021	2021	Rejection of per- and polyfluoroalkyl substances (PFASs) in aqueous film-forming foam by high-pressure membranes	0.9995999999999999	0.0004	-3.39794	right	1.65	80.159	Lab	7	Mixed	In ng/L: PFPeA (237), PFHxA (894), PFHpA (262), PFOA (708), PFPrS (778), PFBS (1650), PFPeS (3480), PFHxS (12500), PFHpS (1250), PFOS (58400)	4.05	0.831	0	0	4.882999999999999	0	0	13.452999999999998	PFBS	PFSA	sulfonic acid	300.098	2.2999	168.82	-3.31	54.37	-0.311	13.17	1.64	31.3	50.5	3.38	5.16	4	4	ESPA	RO	Commercial	polyamide	7.53	-27	47	1.63725	20	10
Liu et al, 2021	2021	Rejection of per- and polyfluoroalkyl substances (PFASs) in aqueous film-forming foam by high-pressure membranes	0.9995999999999999	0.0004	-3.39794	right	1.65	80.159	Lab	7	Mixed	In ng/L: PFPeA (237), PFHxA (894), PFHpA (262), PFOA (708), PFPrS (778), PFBS (1650), PFPeS (3480), PFHxS (12500), PFHpS (1250), PFOS (58400)	4.05	0.831	0	0	4.882999999999999	0	0	13.452999999999998	PFBS	PFSA	sulfonic acid	300.098	2.2999	168.82	-3.31	54.37	-0.311	13.17	1.64	31.3	50.5	3.38	5.16	4	4	ESPA	RO	Commercial	polyamide	7.53	-27	47	1.63725	20	15
Liu et al, 2021	2021	Rejection of per- and polyfluoroalkyl substances (PFASs) in aqueous film-forming foam by high-pressure membranes	0.9995999999999999	0.0004	-3.39794	right	1.65	80.159	Lab	7	Mixed	In ng/L: PFPeA (237), PFHxA (894), PFHpA (262), PFOA (708), PFPrS (778), PFBS (1650), PFPeS (3480), PFHxS (12500), PFHpS (1250), PFOS (58400)	4.05	0.831	0	0	4.882999999999999	0	0	13.452999999999998	PFBS	PFSA	sulfonic acid	300.098	2.2999	168.82	-3.31	54.37	-0.311	13.17	1.64	31.3	50.5	3.38	5.16	4	4	ESPA	RO	Commercial	polyamide	7.53	-27	47	1.63725	20	20
Liu et al, 2021	2021	Rejection of per- and polyfluoroalkyl substances (PFASs) in aqueous film-forming foam by high-pressure membranes	0.9995999999999999	0.0004	-3.39794	right	1.65	80.159	Lab	7	Mixed	In ng/L: PFPeA (237), PFHxA (894), PFHpA (262), PFOA (708), PFPrS (778), PFBS (1650), PFPeS (3480), PFHxS (12500), PFHpS (1250), PFOS (58400)	4.05	0.831	0	0	4.882999999999999	0	0	13.452999999999998	PFBS	PFSA	sulfonic acid	300.098	2.2999	168.82	-3.31	54.37	-0.311	13.17	1.64	31.3	50.5	3.38	5.16	4	4	ESPA	RO	Commercial	polyamide	7.53	-27	47	1.63725	20	30
Liu et al, 2021	2021	Rejection of per- and polyfluoroalkyl substances (PFASs) in aqueous film-forming foam by high-pressure membranes	0.9998999999999999	0.0001	-4	right	12.5	80.159	Lab	7	Mixed	In ng/L: PFPeA (237), PFHxA (894), PFHpA (262), PFOA (708), PFPrS (778), PFBS (1650), PFPeS (3480), PFHxS (12500), PFHpS (1250), PFOS (58400)	4.05	0.831	0	0	4.882999999999999	0	0	13.452999999999998	PFHxS	PFSA	sulfonic acid	400.112	3.5705	223.18	-3.31	54.37	-0.311	16.99	1.71	31.23	63.42	3.41	6.17	6	6	ESPA	RO	Commercial	polyamide	7.53	-27	47	1.63725	20	10
Liu et al, 2021	2021	Rejection of per- and polyfluoroalkyl substances (PFASs) in aqueous film-forming foam by high-pressure membranes	0.9998999999999999	0.0001	-4	right	12.5	80.159	Lab	7	Mixed	In ng/L: PFPeA (237), PFHxA (894), PFHpA (262), PFOA (708), PFPrS (778), PFBS (1650), PFPeS (3480), PFHxS (12500), PFHpS (1250), PFOS (58400)	4.05	0.831	0	0	4.882999999999999	0	0	13.452999999999998	PFHxS	PFSA	sulfonic acid	400.112	3.5705	223.18	-3.31	54.37	-0.311	16.99	1.71	31.23	63.42	3.41	6.17	6	6	ESPA	RO	Commercial	polyamide	7.53	-27	47	1.63725	20	15
Liu et al, 2021	2021	Rejection of per- and polyfluoroalkyl substances (PFASs) in aqueous film-forming foam by high-pressure membranes	0.9998999999999999	0.0001	-4	right	12.5	80.159	Lab	7	Mixed	In ng/L: PFPeA (237), PFHxA (894), PFHpA (262), PFOA (708), PFPrS (778), PFBS (1650), PFPeS (3480), PFHxS (12500), PFHpS (1250), PFOS (58400)	4.05	0.831	0	0	4.882999999999999	0	0	13.452999999999998	PFHxS	PFSA	sulfonic acid	400.112	3.5705	223.18	-3.31	54.37	-0.311	16.99	1.71	31.23	63.42	3.41	6.17	6	6	ESPA	RO	Commercial	polyamide	7.53	-27	47	1.63725	20	20
Liu et al, 2021	2021	Rejection of per- and polyfluoroalkyl substances (PFASs) in aqueous film-forming foam by high-pressure membranes	0.9998999999999999	0.0001	-4	right	12.5	80.159	Lab	7	Mixed	In ng/L: PFPeA (237), PFHxA (894), PFHpA (262), PFOA (708), PFPrS (778), PFBS (1650), PFPeS (3480), PFHxS (12500), PFHpS (1250), PFOS (58400)	4.05	0.831	0	0	4.882999999999999	0	0	13.452999999999998	PFHxS	PFSA	sulfonic acid	400.112	3.5705	223.18	-3.31	54.37	-0.311	16.99	1.71	31.23	63.42	3.41	6.17	6	6	ESPA	RO	Commercial	polyamide	7.53	-27	47	1.63725	20	30
Liu et al, 2021	2021	Rejection of per- and polyfluoroalkyl substances (PFASs) in aqueous film-forming foam by high-pressure membranes	0.9998999999999999	0.0001	-4	right	58.4	80.159	Lab	7	Mixed	In ng/L: PFPeA (237), PFHxA (894), PFHpA (262), PFOA (708), PFPrS (778), PFBS (1650), PFPeS (3480), PFHxS (12500), PFHpS (1250), PFOS (58400)	4.05	0.831	0	0	4.882999999999999	0	0	13.452999999999998	PFOS	PFSA	sulfonic acid	500.126	4.8411	277.54	-3.32	54.37	-0.311	20.82	1.68	32.97	77.43	3.55	7.44	8	8	ESPA	RO	Commercial	polyamide	7.53	-27	47	1.63725	20	10
Liu et al, 2021	2021	Rejection of per- and polyfluoroalkyl substances (PFASs) in aqueous film-forming foam by high-pressure membranes	0.9998999999999999	0.0001	-4	right	58.4	80.159	Lab	7	Mixed	In ng/L: PFPeA (237), PFHxA (894), PFHpA (262), PFOA (708), PFPrS (778), PFBS (1650), PFPeS (3480), PFHxS (12500), PFHpS (1250), PFOS (58400)	4.05	0.831	0	0	4.882999999999999	0	0	13.452999999999998	PFOS	PFSA	sulfonic acid	500.126	4.8411	277.54	-3.32	54.37	-0.311	20.82	1.68	32.97	77.43	3.55	7.44	8	8	ESPA	RO	Commercial	polyamide	7.53	-27	47	1.63725	20	15
Liu et al, 2021	2021	Rejection of per- and polyfluoroalkyl substances (PFASs) in aqueous film-forming foam by high-pressure membranes	0.9998999999999999	0.0001	-4	right	58.4	80.159	Lab	7	Mixed	In ng/L: PFPeA (237), PFHxA (894), PFHpA (262), PFOA (708), PFPrS (778), PFBS (1650), PFPeS (3480), PFHxS (12500), PFHpS (1250), PFOS (58400)	4.05	0.831	0	0	4.882999999999999	0	0	13.452999999999998	PFOS	PFSA	sulfonic acid	500.126	4.8411	277.54	-3.32	54.37	-0.311	20.82	1.68	32.97	77.43	3.55	7.44	8	8	ESPA	RO	Commercial	polyamide	7.53	-27	47	1.63725	20	20
Liu et al, 2021	2021	Rejection of per- and polyfluoroalkyl substances (PFASs) in aqueous film-forming foam by high-pressure membranes	0.9998999999999999	0.0001	-4	right	58.4	80.159	Lab	7	Mixed	In ng/L: PFPeA (237), PFHxA (894), PFHpA (262), PFOA (708), PFPrS (778), PFBS (1650), PFPeS (3480), PFHxS (12500), PFHpS (1250), PFOS (58400)	4.05	0.831	0	0	4.882999999999999	0	0	13.452999999999998	PFOS	PFSA	sulfonic acid	500.126	4.8411	277.54	-3.32	54.37	-0.311	20.82	1.68	32.97	77.43	3.55	7.44	8	8	ESPA	RO	Commercial	polyamide	7.53	-27	47	1.63725	20	30
Liu et al, 2021	2021	Rejection of per- and polyfluoroalkyl substances (PFASs) in aqueous film-forming foam by high-pressure membranes	0.9009999999999999	0.099	-1.00436	1	0.248	6.792	Raw	7	Mixed	In ng/L: PFPeA (664), PFHxA (1160), PFHpA (191), PFOA (153), PFPrS (248), PFBS (743), PFPeS (754), PFHxS (2700), PFHpS (40), PFOS (139)	2.6	8.322	0	5.229	4.753	0	5.4	30.0645	PFPrS	PFSA	sulfonic acid	250.091	1.6646	141.71	-3.31	54.37	-0.311	11.26	1.77	27.55	44.75	3.25	4.81	3	3	NF270	NF	Commercial	polyamide	14.32	-32.6	25.4	1.312	20	10
Liu et al, 2021	2021	Rejection of per- and polyfluoroalkyl substances (PFASs) in aqueous film-forming foam by high-pressure membranes	0.91	0.09	-1.04576	1	0.248	6.792	Raw	7	Mixed	In ng/L: PFPeA (664), PFHxA (1160), PFHpA (191), PFOA (153), PFPrS (248), PFBS (743), PFPeS (754), PFHxS (2700), PFHpS (40), PFOS (139)	2.6	8.322	0	5.229	4.753	0	5.4	30.0645	PFPrS	PFSA	sulfonic acid	250.091	1.6646	141.71	-3.31	54.37	-0.311	11.26	1.77	27.55	44.75	3.25	4.81	3	3	NF270	NF	Commercial	polyamide	14.32	-32.6	25.4	1.312	20	15
Liu et al, 2021	2021	Rejection of per- and polyfluoroalkyl substances (PFASs) in aqueous film-forming foam by high-pressure membranes	0.917	0.083	-1.08092	1	0.248	6.792	Raw	7	Mixed	In ng/L: PFPeA (664), PFHxA (1160), PFHpA (191), PFOA (153), PFPrS (248), PFBS (743), PFPeS (754), PFHxS (2700), PFHpS (40), PFOS (139)	2.6	8.322	0	5.229	4.753	0	5.4	30.0645	PFPrS	PFSA	sulfonic acid	250.091	1.6646	141.71	-3.31	54.37	-0.311	11.26	1.77	27.55	44.75	3.25	4.81	3	3	NF270	NF	Commercial	polyamide	14.32	-32.6	25.4	1.312	20	20
Liu et al, 2021	2021	Rejection of per- and polyfluoroalkyl substances (PFASs) in aqueous film-forming foam by high-pressure membranes	0.93	0.07	-1.1549	1	0.248	6.792	Raw	7	Mixed	In ng/L: PFPeA (664), PFHxA (1160), PFHpA (191), PFOA (153), PFPrS (248), PFBS (743), PFPeS (754), PFHxS (2700), PFHpS (40), PFOS (139)	2.6	8.322	0	5.229	4.753	0	5.4	30.0645	PFPrS	PFSA	sulfonic acid	250.091	1.6646	141.71	-3.31	54.37	-0.311	11.26	1.77	27.55	44.75	3.25	4.81	3	3	NF270	NF	Commercial	polyamide	14.32	-32.6	25.4	1.312	20	30
Liu et al, 2021	2021	Rejection of per- and polyfluoroalkyl substances (PFASs) in aqueous film-forming foam by high-pressure membranes	0.948	0.052000000000000046	-1.284	1	0.743	6.792	Raw	7	Mixed	In ng/L: PFPeA (664), PFHxA (1160), PFHpA (191), PFOA (153), PFPrS (248), PFBS (743), PFPeS (754), PFHxS (2700), PFHpS (40), PFOS (139)	2.6	8.322	0	5.229	4.753	0	5.4	30.0645	PFBS	PFSA	sulfonic acid	300.098	2.2999	168.82	-3.31	54.37	-0.311	13.17	1.64	31.3	50.5	3.38	5.16	4	4	NF270	NF	Commercial	polyamide	14.32	-32.6	25.4	1.312	20	10
Liu et al, 2021	2021	Rejection of per- and polyfluoroalkyl substances (PFASs) in aqueous film-forming foam by high-pressure membranes	0.948	0.052000000000000046	-1.284	1	0.743	6.792	Raw	7	Mixed	In ng/L: PFPeA (664), PFHxA (1160), PFHpA (191), PFOA (153), PFPrS (248), PFBS (743), PFPeS (754), PFHxS (2700), PFHpS (40), PFOS (139)	2.6	8.322	0	5.229	4.753	0	5.4	30.0645	PFBS	PFSA	sulfonic acid	300.098	2.2999	168.82	-3.31	54.37	-0.311	13.17	1.64	31.3	50.5	3.38	5.16	4	4	NF270	NF	Commercial	polyamide	14.32	-32.6	25.4	1.312	20	15
Liu et al, 2021	2021	Rejection of per- and polyfluoroalkyl substances (PFASs) in aqueous film-forming foam by high-pressure membranes	0.9490000000000001	0.050999999999999934	-1.29243	1	0.743	6.792	Raw	7	Mixed	In ng/L: PFPeA (664), PFHxA (1160), PFHpA (191), PFOA (153), PFPrS (248), PFBS (743), PFPeS (754), PFHxS (2700), PFHpS (40), PFOS (139)	2.6	8.322	0	5.229	4.753	0	5.4	30.0645	PFBS	PFSA	sulfonic acid	300.098	2.2999	168.82	-3.31	54.37	-0.311	13.17	1.64	31.3	50.5	3.38	5.16	4	4	NF270	NF	Commercial	polyamide	14.32	-32.6	25.4	1.312	20	20
Liu et al, 2021	2021	Rejection of per- and polyfluoroalkyl substances (PFASs) in aqueous film-forming foam by high-pressure membranes	0.958	0.042	-1.37675	1	0.743	6.792	Raw	7	Mixed	In ng/L: PFPeA (664), PFHxA (1160), PFHpA (191), PFOA (153), PFPrS (248), PFBS (743), PFPeS (754), PFHxS (2700), PFHpS (40), PFOS (139)	2.6	8.322	0	5.229	4.753	0	5.4	30.0645	PFBS	PFSA	sulfonic acid	300.098	2.2999	168.82	-3.31	54.37	-0.311	13.17	1.64	31.3	50.5	3.38	5.16	4	4	NF270	NF	Commercial	polyamide	14.32	-32.6	25.4	1.312	20	30
Liu et al, 2021	2021	Rejection of per- and polyfluoroalkyl substances (PFASs) in aqueous film-forming foam by high-pressure membranes	0.9590000000000001	0.040999999999999925	-1.38722	1	0.754	6.792	Raw	7	Mixed	In ng/L: PFPeA (664), PFHxA (1160), PFHpA (191), PFOA (153), PFPrS (248), PFBS (743), PFPeS (754), PFHxS (2700), PFHpS (40), PFOS (139)	2.6	8.322	0	5.229	4.753	0	5.4	30.0645	PFPeS	PFSA	sulfonic acid	350.105	2.9352	196	-3.32	54.37	-0.311	15.08	1.63	31.11	58.14	3.39	5.7	5	5	NF270	NF	Commercial	polyamide	14.32	-32.6	25.4	1.312	20	15
Liu et al, 2021	2021	Rejection of per- and polyfluoroalkyl substances (PFASs) in aqueous film-forming foam by high-pressure membranes	0.961	0.039000000000000035	-1.40894	1	0.754	6.792	Raw	7	Mixed	In ng/L: PFPeA (664), PFHxA (1160), PFHpA (191), PFOA (153), PFPrS (248), PFBS (743), PFPeS (754), PFHxS (2700), PFHpS (40), PFOS (139)	2.6	8.322	0	5.229	4.753	0	5.4	30.0645	PFPeS	PFSA	sulfonic acid	350.105	2.9352	196	-3.32	54.37	-0.311	15.08	1.63	31.11	58.14	3.39	5.7	5	5	NF270	NF	Commercial	polyamide	14.32	-32.6	25.4	1.312	20	10
Liu et al, 2021	2021	Rejection of per- and polyfluoroalkyl substances (PFASs) in aqueous film-forming foam by high-pressure membranes	0.9670000000000001	0.033	-1.48149	1	0.754	6.792	Raw	7	Mixed	In ng/L: PFPeA (664), PFHxA (1160), PFHpA (191), PFOA (153), PFPrS (248), PFBS (743), PFPeS (754), PFHxS (2700), PFHpS (40), PFOS (139)	2.6	8.322	0	5.229	4.753	0	5.4	30.0645	PFPeS	PFSA	sulfonic acid	350.105	2.9352	196	-3.32	54.37	-0.311	15.08	1.63	31.11	58.14	3.39	5.7	5	5	NF270	NF	Commercial	polyamide	14.32	-32.6	25.4	1.312	20	20
Liu et al, 2021	2021	Rejection of per- and polyfluoroalkyl substances (PFASs) in aqueous film-forming foam by high-pressure membranes	0.9670000000000001	0.033	-1.48149	1	0.04	6.792	Raw	7	Mixed	In ng/L: PFPeA (664), PFHxA (1160), PFHpA (191), PFOA (153), PFPrS (248), PFBS (743), PFPeS (754), PFHxS (2700), PFHpS (40), PFOS (139)	2.6	8.322	0	5.229	4.753	0	5.4	30.0645	PFHpS	PFSA	sulfonic acid	450.119	4.2058	250.38	-3.32	54.37	-0.311	18.9	1.65	32.02	70.36	3.37	6.7	7	7	NF270	NF	Commercial	polyamide	14.32	-32.6	25.4	1.312	20	20
Liu et al, 2021	2021	Rejection of per- and polyfluoroalkyl substances (PFASs) in aqueous film-forming foam by high-pressure membranes	0.9690000000000001	0.030999999999999917	-1.50864	1	2.7	6.792	Raw	7	Mixed	In ng/L: PFPeA (664), PFHxA (1160), PFHpA (191), PFOA (153), PFPrS (248), PFBS (743), PFPeS (754), PFHxS (2700), PFHpS (40), PFOS (139)	2.6	8.322	0	5.229	4.753	0	5.4	30.0645	PFHxS	PFSA	sulfonic acid	400.112	3.5705	223.18	-3.31	54.37	-0.311	16.99	1.71	31.23	63.42	3.41	6.17	6	6	NF270	NF	Commercial	polyamide	14.32	-32.6	25.4	1.312	20	15
Liu et al, 2021	2021	Rejection of per- and polyfluoroalkyl substances (PFASs) in aqueous film-forming foam by high-pressure membranes	0.97	0.030000000000000027	-1.52288	1	0.664	6.792	Raw	7	Mixed	In ng/L: PFPeA (664), PFHxA (1160), PFHpA (191), PFOA (153), PFPrS (248), PFBS (743), PFPeS (754), PFHxS (2700), PFHpS (40), PFOS (139)	2.6	8.322	0	5.229	4.753	0	5.4	30.0645	PFPeA	PFCA	carboxylic acid	264.043	2.5392	152.18	0.34	37.3	-0.516	10.85	1.85	29.45	44.26	3.34	4.63	4	5	NF270	NF	Commercial	polyamide	14.32	-32.6	25.4	1.312	20	10
Liu et al, 2021	2021	Rejection of per- and polyfluoroalkyl substances (PFASs) in aqueous film-forming foam by high-pressure membranes	0.97	0.030000000000000027	-1.52288	1	2.7	6.792	Raw	7	Mixed	In ng/L: PFPeA (664), PFHxA (1160), PFHpA (191), PFOA (153), PFPrS (248), PFBS (743), PFPeS (754), PFHxS (2700), PFHpS (40), PFOS (139)	2.6	8.322	0	5.229	4.753	0	5.4	30.0645	PFHxS	PFSA	sulfonic acid	400.112	3.5705	223.18	-3.31	54.37	-0.311	16.99	1.71	31.23	63.42	3.41	6.17	6	6	NF270	NF	Commercial	polyamide	14.32	-32.6	25.4	1.312	20	10
Liu et al, 2021	2021	Rejection of per- and polyfluoroalkyl substances (PFASs) in aqueous film-forming foam by high-pressure membranes	0.97	0.030000000000000027	-1.52288	1	2.7	6.792	Raw	7	Mixed	In ng/L: PFPeA (664), PFHxA (1160), PFHpA (191), PFOA (153), PFPrS (248), PFBS (743), PFPeS (754), PFHxS (2700), PFHpS (40), PFOS (139)	2.6	8.322	0	5.229	4.753	0	5.4	30.0645	PFHxS	PFSA	sulfonic acid	400.112	3.5705	223.18	-3.31	54.37	-0.311	16.99	1.71	31.23	63.42	3.41	6.17	6	6	NF270	NF	Commercial	polyamide	14.32	-32.6	25.4	1.312	20	20
Liu et al, 2021	2021	Rejection of per- and polyfluoroalkyl substances (PFASs) in aqueous film-forming foam by high-pressure membranes	0.97	0.030000000000000027	-1.52288	1	0.754	6.792	Raw	7	Mixed	In ng/L: PFPeA (664), PFHxA (1160), PFHpA (191), PFOA (153), PFPrS (248), PFBS (743), PFPeS (754), PFHxS (2700), PFHpS (40), PFOS (139)	2.6	8.322	0	5.229	4.753	0	5.4	30.0645	PFPeS	PFSA	sulfonic acid	350.105	2.9352	196	-3.32	54.37	-0.311	15.08	1.63	31.11	58.14	3.39	5.7	5	5	NF270	NF	Commercial	polyamide	14.32	-32.6	25.4	1.312	20	30
Liu et al, 2021	2021	Rejection of per- and polyfluoroalkyl substances (PFASs) in aqueous film-forming foam by high-pressure membranes	0.971	0.029000000000000026	-1.5376	1	0.664	6.792	Raw	7	Mixed	In ng/L: PFPeA (664), PFHxA (1160), PFHpA (191), PFOA (153), PFPrS (248), PFBS (743), PFPeS (754), PFHxS (2700), PFHpS (40), PFOS (139)	2.6	8.322	0	5.229	4.753	0	5.4	30.0645	PFPeA	PFCA	carboxylic acid	264.043	2.5392	152.18	0.34	37.3	-0.516	10.85	1.85	29.45	44.26	3.34	4.63	4	5	NF270	NF	Commercial	polyamide	14.32	-32.6	25.4	1.312	20	15
Liu et al, 2021	2021	Rejection of per- and polyfluoroalkyl substances (PFASs) in aqueous film-forming foam by high-pressure membranes	0.971	0.029000000000000026	-1.5376	1	0.664	6.792	Raw	7	Mixed	In ng/L: PFPeA (664), PFHxA (1160), PFHpA (191), PFOA (153), PFPrS (248), PFBS (743), PFPeS (754), PFHxS (2700), PFHpS (40), PFOS (139)	2.6	8.322	0	5.229	4.753	0	5.4	30.0645	PFPeA	PFCA	carboxylic acid	264.043	2.5392	152.18	0.34	37.3	-0.516	10.85	1.85	29.45	44.26	3.34	4.63	4	5	NF270	NF	Commercial	polyamide	14.32	-32.6	25.4	1.312	20	20
Liu et al, 2021	2021	Rejection of per- and polyfluoroalkyl substances (PFASs) in aqueous film-forming foam by high-pressure membranes	0.973	0.027000000000000024	-1.56864	1	2.7	6.792	Raw	7	Mixed	In ng/L: PFPeA (664), PFHxA (1160), PFHpA (191), PFOA (153), PFPrS (248), PFBS (743), PFPeS (754), PFHxS (2700), PFHpS (40), PFOS (139)	2.6	8.322	0	5.229	4.753	0	5.4	30.0645	PFHxS	PFSA	sulfonic acid	400.112	3.5705	223.18	-3.31	54.37	-0.311	16.99	1.71	31.23	63.42	3.41	6.17	6	6	NF270	NF	Commercial	polyamide	14.32	-32.6	25.4	1.312	20	30
Liu et al, 2021	2021	Rejection of per- and polyfluoroalkyl substances (PFASs) in aqueous film-forming foam by high-pressure membranes	0.978	0.022	-1.65758	1	0.04	6.792	Raw	7	Mixed	In ng/L: PFPeA (664), PFHxA (1160), PFHpA (191), PFOA (153), PFPrS (248), PFBS (743), PFPeS (754), PFHxS (2700), PFHpS (40), PFOS (139)	2.6	8.322	0	5.229	4.753	0	5.4	30.0645	PFHpS	PFSA	sulfonic acid	450.119	4.2058	250.38	-3.32	54.37	-0.311	18.9	1.65	32.02	70.36	3.37	6.7	7	7	NF270	NF	Commercial	polyamide	14.32	-32.6	25.4	1.312	20	30
Liu et al, 2021	2021	Rejection of per- and polyfluoroalkyl substances (PFASs) in aqueous film-forming foam by high-pressure membranes	0.9790000000000001	0.020999999999999908	-1.67778	1	0.664	6.792	Raw	7	Mixed	In ng/L: PFPeA (664), PFHxA (1160), PFHpA (191), PFOA (153), PFPrS (248), PFBS (743), PFPeS (754), PFHxS (2700), PFHpS (40), PFOS (139)	2.6	8.322	0	5.229	4.753	0	5.4	30.0645	PFPeA	PFCA	carboxylic acid	264.043	2.5392	152.18	0.34	37.3	-0.516	10.85	1.85	29.45	44.26	3.34	4.63	4	5	NF270	NF	Commercial	polyamide	14.32	-32.6	25.4	1.312	20	30
Liu et al, 2021	2021	Rejection of per- and polyfluoroalkyl substances (PFASs) in aqueous film-forming foam by high-pressure membranes	0.9790000000000001	0.020999999999999908	-1.67778	1	0.139	6.792	Raw	7	Mixed	In ng/L: PFPeA (664), PFHxA (1160), PFHpA (191), PFOA (153), PFPrS (248), PFBS (743), PFPeS (754), PFHxS (2700), PFHpS (40), PFOS (139)	2.6	8.322	0	5.229	4.753	0	5.4	30.0645	PFOS	PFSA	sulfonic acid	500.126	4.8411	277.54	-3.32	54.37	-0.311	20.82	1.68	32.97	77.43	3.55	7.44	8	8	NF270	NF	Commercial	polyamide	14.32	-32.6	25.4	1.312	20	20
Liu et al, 2021	2021	Rejection of per- and polyfluoroalkyl substances (PFASs) in aqueous film-forming foam by high-pressure membranes	0.98	0.020000000000000018	-1.69897	1	1.16	6.792	Raw	7	Mixed	In ng/L: PFPeA (664), PFHxA (1160), PFHpA (191), PFOA (153), PFPrS (248), PFBS (743), PFPeS (754), PFHxS (2700), PFHpS (40), PFOS (139)	2.6	8.322	0	5.229	4.753	0	5.4	30.0645	PFHxA	PFCA	carboxylic acid	314.05	3.1745	179.33	0.32	37.3	-0.516	12.76	1.91	31.39	52.15	3.53	5.26	5	6	NF270	NF	Commercial	polyamide	14.32	-32.6	25.4	1.312	20	10
Liu et al, 2021	2021	Rejection of per- and polyfluoroalkyl substances (PFASs) in aqueous film-forming foam by high-pressure membranes	0.98	0.020000000000000018	-1.69897	1	0.04	6.792	Raw	7	Mixed	In ng/L: PFPeA (664), PFHxA (1160), PFHpA (191), PFOA (153), PFPrS (248), PFBS (743), PFPeS (754), PFHxS (2700), PFHpS (40), PFOS (139)	2.6	8.322	0	5.229	4.753	0	5.4	30.0645	PFHpS	PFSA	sulfonic acid	450.119	4.2058	250.38	-3.32	54.37	-0.311	18.9	1.65	32.02	70.36	3.37	6.7	7	7	NF270	NF	Commercial	polyamide	14.32	-32.6	25.4	1.312	20	10
Liu et al, 2021	2021	Rejection of per- and polyfluoroalkyl substances (PFASs) in aqueous film-forming foam by high-pressure membranes	0.98	0.020000000000000018	-1.69897	1	1.16	6.792	Raw	7	Mixed	In ng/L: PFPeA (664), PFHxA (1160), PFHpA (191), PFOA (153), PFPrS (248), PFBS (743), PFPeS (754), PFHxS (2700), PFHpS (40), PFOS (139)	2.6	8.322	0	5.229	4.753	0	5.4	30.0645	PFHxA	PFCA	carboxylic acid	314.05	3.1745	179.33	0.32	37.3	-0.516	12.76	1.91	31.39	52.15	3.53	5.26	5	6	NF270	NF	Commercial	polyamide	14.32	-32.6	25.4	1.312	20	15
Liu et al, 2021	2021	Rejection of per- and polyfluoroalkyl substances (PFASs) in aqueous film-forming foam by high-pressure membranes	0.98	0.020000000000000018	-1.69897	1	0.04	6.792	Raw	7	Mixed	In ng/L: PFPeA (664), PFHxA (1160), PFHpA (191), PFOA (153), PFPrS (248), PFBS (743), PFPeS (754), PFHxS (2700), PFHpS (40), PFOS (139)	2.6	8.322	0	5.229	4.753	0	5.4	30.0645	PFHpS	PFSA	sulfonic acid	450.119	4.2058	250.38	-3.32	54.37	-0.311	18.9	1.65	32.02	70.36	3.37	6.7	7	7	NF270	NF	Commercial	polyamide	14.32	-32.6	25.4	1.312	20	15
Liu et al, 2021	2021	Rejection of per- and polyfluoroalkyl substances (PFASs) in aqueous film-forming foam by high-pressure membranes	0.98	0.020000000000000018	-1.69897	1	1.16	6.792	Raw	7	Mixed	In ng/L: PFPeA (664), PFHxA (1160), PFHpA (191), PFOA (153), PFPrS (248), PFBS (743), PFPeS (754), PFHxS (2700), PFHpS (40), PFOS (139)	2.6	8.322	0	5.229	4.753	0	5.4	30.0645	PFHxA	PFCA	carboxylic acid	314.05	3.1745	179.33	0.32	37.3	-0.516	12.76	1.91	31.39	52.15	3.53	5.26	5	6	NF270	NF	Commercial	polyamide	14.32	-32.6	25.4	1.312	20	20
Liu et al, 2021	2021	Rejection of per- and polyfluoroalkyl substances (PFASs) in aqueous film-forming foam by high-pressure membranes	0.98	0.020000000000000018	-1.69897	1	0.139	6.792	Raw	7	Mixed	In ng/L: PFPeA (664), PFHxA (1160), PFHpA (191), PFOA (153), PFPrS (248), PFBS (743), PFPeS (754), PFHxS (2700), PFHpS (40), PFOS (139)	2.6	8.322	0	5.229	4.753	0	5.4	30.0645	PFOS	PFSA	sulfonic acid	500.126	4.8411	277.54	-3.32	54.37	-0.311	20.82	1.68	32.97	77.43	3.55	7.44	8	8	NF270	NF	Commercial	polyamide	14.32	-32.6	25.4	1.312	20	15
Liu et al, 2021	2021	Rejection of per- and polyfluoroalkyl substances (PFASs) in aqueous film-forming foam by high-pressure membranes	0.981	0.019000000000000017	-1.72125	1	0.139	6.792	Raw	7	Mixed	In ng/L: PFPeA (664), PFHxA (1160), PFHpA (191), PFOA (153), PFPrS (248), PFBS (743), PFPeS (754), PFHxS (2700), PFHpS (40), PFOS (139)	2.6	8.322	0	5.229	4.753	0	5.4	30.0645	PFOS	PFSA	sulfonic acid	500.126	4.8411	277.54	-3.32	54.37	-0.311	20.82	1.68	32.97	77.43	3.55	7.44	8	8	NF270	NF	Commercial	polyamide	14.32	-32.6	25.4	1.312	20	10
Liu et al, 2021	2021	Rejection of per- and polyfluoroalkyl substances (PFASs) in aqueous film-forming foam by high-pressure membranes	0.981	0.019000000000000017	-1.72125	1	0.139	6.792	Raw	7	Mixed	In ng/L: PFPeA (664), PFHxA (1160), PFHpA (191), PFOA (153), PFPrS (248), PFBS (743), PFPeS (754), PFHxS (2700), PFHpS (40), PFOS (139)	2.6	8.322	0	5.229	4.753	0	5.4	30.0645	PFOS	PFSA	sulfonic acid	500.126	4.8411	277.54	-3.32	54.37	-0.311	20.82	1.68	32.97	77.43	3.55	7.44	8	8	NF270	NF	Commercial	polyamide	14.32	-32.6	25.4	1.312	20	30
Liu et al, 2021	2021	Rejection of per- and polyfluoroalkyl substances (PFASs) in aqueous film-forming foam by high-pressure membranes	0.982	0.018000000000000016	-1.74473	1	0.191	6.792	Raw	7	Mixed	In ng/L: PFPeA (664), PFHxA (1160), PFHpA (191), PFOA (153), PFPrS (248), PFBS (743), PFPeS (754), PFHxS (2700), PFHpS (40), PFOS (139)	2.6	8.322	0	5.229	4.753	0	5.4	30.0645	PFHpA	PFCA	carboxylic acid	364.057	3.8098	206.5	0.31	37.3	-0.516	14.68	1.8	34.55	63.18	3.83	6.15	6	7	NF270	NF	Commercial	polyamide	14.32	-32.6	25.4	1.312	20	10
Liu et al, 2021	2021	Rejection of per- and polyfluoroalkyl substances (PFASs) in aqueous film-forming foam by high-pressure membranes	0.983	0.017000000000000015	-1.76955	1	1.16	6.792	Raw	7	Mixed	In ng/L: PFPeA (664), PFHxA (1160), PFHpA (191), PFOA (153), PFPrS (248), PFBS (743), PFPeS (754), PFHxS (2700), PFHpS (40), PFOS (139)	2.6	8.322	0	5.229	4.753	0	5.4	30.0645	PFHxA	PFCA	carboxylic acid	314.05	3.1745	179.33	0.32	37.3	-0.516	12.76	1.91	31.39	52.15	3.53	5.26	5	6	NF270	NF	Commercial	polyamide	14.32	-32.6	25.4	1.312	20	30
Liu et al, 2021	2021	Rejection of per- and polyfluoroalkyl substances (PFASs) in aqueous film-forming foam by high-pressure membranes	0.985	0.015000000000000013	-1.82391	1	0.191	6.792	Raw	7	Mixed	In ng/L: PFPeA (664), PFHxA (1160), PFHpA (191), PFOA (153), PFPrS (248), PFBS (743), PFPeS (754), PFHxS (2700), PFHpS (40), PFOS (139)	2.6	8.322	0	5.229	4.753	0	5.4	30.0645	PFHpA	PFCA	carboxylic acid	364.057	3.8098	206.5	0.31	37.3	-0.516	14.68	1.8	34.55	63.18	3.83	6.15	6	7	NF270	NF	Commercial	polyamide	14.32	-32.6	25.4	1.312	20	20
Liu et al, 2021	2021	Rejection of per- and polyfluoroalkyl substances (PFASs) in aqueous film-forming foam by high-pressure membranes	0.99	0.010000000000000009	-2	1	0.153	6.792	Raw	7	Mixed	In ng/L: PFPeA (664), PFHxA (1160), PFHpA (191), PFOA (153), PFPrS (248), PFBS (743), PFPeS (754), PFHxS (2700), PFHpS (40), PFOS (139)	2.6	8.322	0	5.229	4.753	0	5.4	30.0645	PFOA	PFCA	sulfonic acid	414.064	4.4451	233.54	0.3	37.3	-0.516	16.6	1.89	36.44	64.74	3.97	6.13	8	8	NF270	NF	Commercial	polyamide	14.32	-32.6	25.4	1.312	20	10
Liu et al, 2021	2021	Rejection of per- and polyfluoroalkyl substances (PFASs) in aqueous film-forming foam by high-pressure membranes	0.99	0.010000000000000009	-2	1	0.191	6.792	Raw	7	Mixed	In ng/L: PFPeA (664), PFHxA (1160), PFHpA (191), PFOA (153), PFPrS (248), PFBS (743), PFPeS (754), PFHxS (2700), PFHpS (40), PFOS (139)	2.6	8.322	0	5.229	4.753	0	5.4	30.0645	PFHpA	PFCA	carboxylic acid	364.057	3.8098	206.5	0.31	37.3	-0.516	14.68	1.8	34.55	63.18	3.83	6.15	6	7	NF270	NF	Commercial	polyamide	14.32	-32.6	25.4	1.312	20	15
Liu et al, 2021	2021	Rejection of per- and polyfluoroalkyl substances (PFASs) in aqueous film-forming foam by high-pressure membranes	0.991	0.009	-2.04576	1	0.153	6.792	Raw	7	Mixed	In ng/L: PFPeA (664), PFHxA (1160), PFHpA (191), PFOA (153), PFPrS (248), PFBS (743), PFPeS (754), PFHxS (2700), PFHpS (40), PFOS (139)	2.6	8.322	0	5.229	4.753	0	5.4	30.0645	PFOA	PFCA	sulfonic acid	414.064	4.4451	233.54	0.3	37.3	-0.516	16.6	1.89	36.44	64.74	3.97	6.13	8	8	NF270	NF	Commercial	polyamide	14.32	-32.6	25.4	1.312	20	15
Liu et al, 2021	2021	Rejection of per- and polyfluoroalkyl substances (PFASs) in aqueous film-forming foam by high-pressure membranes	0.991	0.009	-2.04576	1	0.153	6.792	Raw	7	Mixed	In ng/L: PFPeA (664), PFHxA (1160), PFHpA (191), PFOA (153), PFPrS (248), PFBS (743), PFPeS (754), PFHxS (2700), PFHpS (40), PFOS (139)	2.6	8.322	0	5.229	4.753	0	5.4	30.0645	PFOA	PFCA	sulfonic acid	414.064	4.4451	233.54	0.3	37.3	-0.516	16.6	1.89	36.44	64.74	3.97	6.13	8	8	NF270	NF	Commercial	polyamide	14.32	-32.6	25.4	1.312	20	20
Liu et al, 2021	2021	Rejection of per- and polyfluoroalkyl substances (PFASs) in aqueous film-forming foam by high-pressure membranes	0.998	0.002	-2.69897	1	0.153	6.792	Raw	7	Mixed	In ng/L: PFPeA (664), PFHxA (1160), PFHpA (191), PFOA (153), PFPrS (248), PFBS (743), PFPeS (754), PFHxS (2700), PFHpS (40), PFOS (139)	2.6	8.322	0	5.229	4.753	0	5.4	30.0645	PFOA	PFCA	sulfonic acid	414.064	4.4451	233.54	0.3	37.3	-0.516	16.6	1.89	36.44	64.74	3.97	6.13	8	8	NF270	NF	Commercial	polyamide	14.32	-32.6	25.4	1.312	20	30
Liu et al, 2021	2021	Rejection of per- and polyfluoroalkyl substances (PFASs) in aqueous film-forming foam by high-pressure membranes	0.998	0.002	-2.69897	1	0.191	6.792	Raw	7	Mixed	In ng/L: PFPeA (664), PFHxA (1160), PFHpA (191), PFOA (153), PFPrS (248), PFBS (743), PFPeS (754), PFHxS (2700), PFHpS (40), PFOS (139)	2.6	8.322	0	5.229	4.753	0	5.4	30.0645	PFHpA	PFCA	carboxylic acid	364.057	3.8098	206.5	0.31	37.3	-0.516	14.68	1.8	34.55	63.18	3.83	6.15	6	7	NF270	NF	Commercial	polyamide	14.32	-32.6	25.4	1.312	20	30
Liu et al, 2023	2023	Removal of per- and polyfluoroalkyl substances by nanofiltration: Effect of molecular structure and coexisting natural organic matter	0.5108	0.48919999999999997	-0.310514	1	10000	160000	Lab	6.5	Mixed	10 mg/L each: PFBA, PFPeA, PFHxA, PFHpA, PFOA, PFBS, PFHxS, PFOS, 6:2 FTSA, 4:2 FTSA, PFMOBA, PFMOPrA, GenX, PFBSAM, Cl007311I, T100731)	5	1	0	3	0	0	3.636	6	PFMOPrA	PFECA	ether	230.035	1.8355	134.06	0.09	46.53	-0.515	9.76	1.91	27.08	44.48	3.26	5.03	4	4	DL	NF	Commercial	polyamide	13.67	-38	34	1.25	25		6
Liu et al, 2023	2023	Removal of per- and polyfluoroalkyl substances by nanofiltration: Effect of molecular structure and coexisting natural organic matter	0.55	0.44999999999999996	-0.346787	1	10000	160000	Lab	6.5	Mixed	10 mg/L each: PFBA, PFPeA, PFHxA, PFHpA, PFOA, PFBS, PFHxS, PFOS, 6:2 FTSA, 4:2 FTSA, PFMOBA, PFMOPrA, GenX, PFBSAM, Cl007311I, T100731)	5	1	0	3	0	0	3.636	6	PFBA	PFCA	carboxylic acid	214.036	1.9039	124.96	0.37	37.3	-0.516	8.93	1.78	25.87	40.37	3.39	4.59	3	4	DL	NF	Commercial	polyamide	13.67	-38	34	1.25	25		6
Liu et al, 2023	2023	Removal of per- and polyfluoroalkyl substances by nanofiltration: Effect of molecular structure and coexisting natural organic matter	0.5716	0.4284	-0.368151	1	10000	160000	Lab	6.5	Mixed	10 mg/L each: PFBA, PFPeA, PFHxA, PFHpA, PFOA, PFBS, PFHxS, PFOS, 6:2 FTSA, 4:2 FTSA, PFMOBA, PFMOPrA, GenX, PFBSAM, Cl007311I, T100731)	5	1	0	3	0	0	3.636	6	PFPeA	PFCA	carboxylic acid	264.043	2.5392	152.18	0.34	37.3	-0.516	10.85	1.85	29.45	44.26	3.34	4.63	4	5	DL	NF	Commercial	polyamide	13.67	-38	34	1.25	25		6
Liu et al, 2023	2023	Removal of per- and polyfluoroalkyl substances by nanofiltration: Effect of molecular structure and coexisting natural organic matter	0.5988	0.4012	-0.396639	1	10000	160000	Lab	6.5	Mixed	10 mg/L each: PFBA, PFPeA, PFHxA, PFHpA, PFOA, PFBS, PFHxS, PFOS, 6:2 FTSA, 4:2 FTSA, PFMOBA, PFMOPrA, GenX, PFBSAM, Cl007311I, T100731)	5	1	0	3	0	0	3.636	6	4:2 FTSA	FTSA	sulfonic acid	328.152	2.7325	202.85	-2.64	54.37	-0.33	16.4	1.57	32.94	62.5	3.77	6.28	6	6	DL	NF	Commercial	polyamide	13.67	-38	34	1.25	25		6
Liu et al, 2023	2023	Removal of per- and polyfluoroalkyl substances by nanofiltration: Effect of molecular structure and coexisting natural organic matter	0.6028	0.3972	-0.400991	1	10000	160000	Lab	6.5	Mixed	10 mg/L each: PFBA, PFPeA, PFHxA, PFHpA, PFOA, PFBS, PFHxS, PFOS, 6:2 FTSA, 4:2 FTSA, PFMOBA, PFMOPrA, GenX, PFBSAM, Cl007311I, T100731)	5	1	0	3	0	0	3.636	6	PFMOBA	PFECA	ether	280.042	2.4708	161.29	0.32	46.53	-0.516	11.68	2.06	30.27	51.28	3.71	5.61	5	5	DL	NF	Commercial	polyamide	13.67	-38	34	1.25	25		6
Liu et al, 2023	2023	Removal of per- and polyfluoroalkyl substances by nanofiltration: Effect of molecular structure and coexisting natural organic matter	0.6084	0.39159999999999995	-0.407157	1	10000	160000	Lab	6.5	Mixed	10 mg/L each: PFBA, PFPeA, PFHxA, PFHpA, PFOA, PFBS, PFHxS, PFOS, 6:2 FTSA, 4:2 FTSA, PFMOBA, PFMOPrA, GenX, PFBSAM, Cl007311I, T100731)	5	1	0	3	0	0	0	6	PFBS	PFSA	sulfonic acid	300.098	2.2999	168.82	-3.31	54.37	-0.311	13.17	1.64	31.3	50.5	3.38	5.16	4	4	DL	NF	Commercial	polyamide	13.67	-38	34	1.25	25		6
Liu et al, 2023	2023	Removal of per- and polyfluoroalkyl substances by nanofiltration: Effect of molecular structure and coexisting natural organic matter	0.622	0.378	-0.422508	1	10000	160000	Lab	6.5	Mixed	10 mg/L each: PFBA, PFPeA, PFHxA, PFHpA, PFOA, PFBS, PFHxS, PFOS, 6:2 FTSA, 4:2 FTSA, PFMOBA, PFMOPrA, GenX, PFBSAM, Cl007311I, T100731)	5	1	0	3	0	0	3.636	6	PFHxA	PFCA	carboxylic acid	314.05	3.1745	179.33	0.32	37.3	-0.516	12.76	1.91	31.39	52.15	3.53	5.26	5	6	DL	NF	Commercial	polyamide	13.67	-38	34	1.25	25		6
Liu et al, 2023	2023	Removal of per- and polyfluoroalkyl substances by nanofiltration: Effect of molecular structure and coexisting natural organic matter	0.6412	0.3588	-0.445148	1	10000	160000	Lab	6.5	Mixed	10 mg/L each: PFBA, PFPeA, PFHxA, PFHpA, PFOA, PFBS, PFHxS, PFOS, 6:2 FTSA, 4:2 FTSA, PFMOBA, PFMOPrA, GenX, PFBSAM, Cl007311I, T100731)	5	1	0	3	0	0	3.636	6	PFOA	PFCA	sulfonic acid	414.064	4.4451	233.54	0.3	37.3	-0.516	16.6	1.89	36.44	64.74	3.97	6.13	8	8	DL	NF	Commercial	polyamide	13.67	-38	34	1.25	25		6
Liu et al, 2023	2023	Removal of per- and polyfluoroalkyl substances by nanofiltration: Effect of molecular structure and coexisting natural organic matter	0.6459999999999999	0.3540000000000001	-0.450997	1	10000	160000	Lab	6.5	Mixed	10 mg/L each: PFBA, PFPeA, PFHxA, PFHpA, PFOA, PFBS, PFHxS, PFOS, 6:2 FTSA, 4:2 FTSA, PFMOBA, PFMOPrA, GenX, PFBSAM, Cl007311I, T100731)	5	1	0	3	0	0	3.636	6	PFHpA	PFCA	carboxylic acid	364.057	3.8098	206.5	0.31	37.3	-0.516	14.68	1.8	34.55	63.18	3.83	6.15	6	7	DL	NF	Commercial	polyamide	13.67	-38	34	1.25	25		6
Liu et al, 2023	2023	Removal of per- and polyfluoroalkyl substances by nanofiltration: Effect of molecular structure and coexisting natural organic matter	0.6524	0.3476	-0.45892	1	10000	160000	Lab	6.5	Mixed	10 mg/L each: PFBA, PFPeA, PFHxA, PFHpA, PFOA, PFBS, PFHxS, PFOS, 6:2 FTSA, 4:2 FTSA, PFMOBA, PFMOPrA, GenX, PFBSAM, Cl007311I, T100731)	5	1	0	3	0	0	0	6	PFHxS	PFSA	sulfonic acid	400.112	3.5705	223.18	-3.31	54.37	-0.311	16.99	1.71	31.23	63.42	3.41	6.17	6	6	DL	NF	Commercial	polyamide	13.67	-38	34	1.25	25		6
Liu et al, 2023	2023	Removal of per- and polyfluoroalkyl substances by nanofiltration: Effect of molecular structure and coexisting natural organic matter	0.6636	0.33640000000000003	-0.473144	1	10000	160000	Lab	6.5	Mixed	10 mg/L each: PFBA, PFPeA, PFHxA, PFHpA, PFOA, PFBS, PFHxS, PFOS, 6:2 FTSA, 4:2 FTSA, PFMOBA, PFMOPrA, GenX, PFBSAM, Cl007311I, T100731)	5	1	0	3	0	0	3.636	6	6:2 FTSA	FTSA	sulfonic acid	428.166	4.0031	257.06	-3.32	54.37	-0.33	20.18	1.69	44.11	73.15	4.09	7.06	8	8	DL	NF	Commercial	polyamide	13.67	-38	34	1.25	25		6
Liu et al, 2023	2023	Removal of per- and polyfluoroalkyl substances by nanofiltration: Effect of molecular structure and coexisting natural organic matter	0.7252	0.27480000000000004	-0.560983	1	10000	160000	Lab	6.5	Mixed	10 mg/L each: PFBA, PFPeA, PFHxA, PFHpA, PFOA, PFBS, PFHxS, PFOS, 6:2 FTSA, 4:2 FTSA, PFMOBA, PFMOPrA, GenX, PFBSAM, Cl007311I, T100731)	5	1	0	3	0	0	0	6	PFMOPrA	PFECA	ether	230.035	1.8355	134.06	0.09	46.53	-0.515	9.76	1.91	27.08	44.48	3.26	5.03	4	4	DL	NF	Commercial	polyamide	13.67	-38	34	1.25	25		6
Liu et al, 2023	2023	Removal of per- and polyfluoroalkyl substances by nanofiltration: Effect of molecular structure and coexisting natural organic matter	0.7436	0.25639999999999996	-0.591082	1	10000	160000	Lab	6.5	Mixed	10 mg/L each: PFBA, PFPeA, PFHxA, PFHpA, PFOA, PFBS, PFHxS, PFOS, 6:2 FTSA, 4:2 FTSA, PFMOBA, PFMOPrA, GenX, PFBSAM, Cl007311I, T100731)	5	1	0	3	0	0	0	6	PFBA	PFCA	carboxylic acid	214.036	1.9039	124.96	0.37	37.3	-0.516	8.93	1.78	25.87	40.37	3.39	4.59	3	4	DL	NF	Commercial	polyamide	13.67	-38	34	1.25	25		6
Liu et al, 2023	2023	Removal of per- and polyfluoroalkyl substances by nanofiltration: Effect of molecular structure and coexisting natural organic matter	0.7595999999999999	0.24040000000000006	-0.619066	1	10000	160000	Lab	6.5	Mixed	10 mg/L each: PFBA, PFPeA, PFHxA, PFHpA, PFOA, PFBS, PFHxS, PFOS, 6:2 FTSA, 4:2 FTSA, PFMOBA, PFMOPrA, GenX, PFBSAM, Cl007311I, T100731)	5	1	0	3	0	0	4.76	6	PFBS	PFSA	sulfonic acid	300.098	2.2999	168.82	-3.31	54.37	-0.311	13.17	1.64	31.3	50.5	3.38	5.16	4	4	DL	NF	Commercial	polyamide	13.67	-38	34	1.25	25		6
Liu et al, 2023	2023	Removal of per- and polyfluoroalkyl substances by nanofiltration: Effect of molecular structure and coexisting natural organic matter	0.7908	0.20920000000000005	-0.679438	1	10000	160000	Lab	6.5	Mixed	10 mg/L each: PFBA, PFPeA, PFHxA, PFHpA, PFOA, PFBS, PFHxS, PFOS, 6:2 FTSA, 4:2 FTSA, PFMOBA, PFMOPrA, GenX, PFBSAM, Cl007311I, T100731)	5	1	0	3	0	0	0	6	PFPeA	PFCA	carboxylic acid	264.043	2.5392	152.18	0.34	37.3	-0.516	10.85	1.85	29.45	44.26	3.34	4.63	4	5	DL	NF	Commercial	polyamide	13.67	-38	34	1.25	25		6
Liu et al, 2023	2023	Removal of per- and polyfluoroalkyl substances by nanofiltration: Effect of molecular structure and coexisting natural organic matter	0.7996	0.20040000000000002	-0.698102	1	10000	160000	Lab	6.5	Mixed	10 mg/L each: PFBA, PFPeA, PFHxA, PFHpA, PFOA, PFBS, PFHxS, PFOS, 6:2 FTSA, 4:2 FTSA, PFMOBA, PFMOPrA, GenX, PFBSAM, Cl007311I, T100731)	5	1	0	3	0	0	5.29	6	PFBS	PFSA	sulfonic acid	300.098	2.2999	168.82	-3.31	54.37	-0.311	13.17	1.64	31.3	50.5	3.38	5.16	4	4	DL	NF	Commercial	polyamide	13.67	-38	34	1.25	25		6
Liu et al, 2023	2023	Removal of per- and polyfluoroalkyl substances by nanofiltration: Effect of molecular structure and coexisting natural organic matter	0.8051999999999999	0.19480000000000008	-0.710411	1	10000	160000	Lab	6.5	Mixed	10 mg/L each: PFBA, PFPeA, PFHxA, PFHpA, PFOA, PFBS, PFHxS, PFOS, 6:2 FTSA, 4:2 FTSA, PFMOBA, PFMOPrA, GenX, PFBSAM, Cl007311I, T100731)	5	1	0	3	0	0	3.636	6	HFPO-DA	PFECA	ether	330.049	3.1061	188.28	0.33	46.53	-0.516	13.6	1.98	35.65	57.22	4.07	5.28	6	6	DL	NF	Commercial	polyamide	13.67	-38	34	1.25	25		6
Liu et al, 2023	2023	Removal of per- and polyfluoroalkyl substances by nanofiltration: Effect of molecular structure and coexisting natural organic matter	0.8156	0.1844	-0.734239	1	10000	160000	Lab	6.5	Mixed	10 mg/L each: PFBA, PFPeA, PFHxA, PFHpA, PFOA, PFBS, PFHxS, PFOS, 6:2 FTSA, 4:2 FTSA, PFMOBA, PFMOPrA, GenX, PFBSAM, Cl007311I, T100731)	5	1	0	3	0	0	4.76	6	PFMOPrA	PFECA	ether	230.035	1.8355	134.06	0.09	46.53	-0.515	9.76	1.91	27.08	44.48	3.26	5.03	4	4	DL	NF	Commercial	polyamide	13.67	-38	34	1.25	25		6
Liu et al, 2023	2023	Removal of per- and polyfluoroalkyl substances by nanofiltration: Effect of molecular structure and coexisting natural organic matter	0.8251999999999999	0.17480000000000007	-0.757459	1	10000	160000	Lab	6.5	Mixed	10 mg/L each: PFBA, PFPeA, PFHxA, PFHpA, PFOA, PFBS, PFHxS, PFOS, 6:2 FTSA, 4:2 FTSA, PFMOBA, PFMOPrA, GenX, PFBSAM, Cl007311I, T100731)	5	1	0	3	0	0	0	6	4:2 FTSA	FTSA	sulfonic acid	328.152	2.7325	202.85	-2.64	54.37	-0.33	16.4	1.57	32.94	62.5	3.77	6.28	6	6	DL	NF	Commercial	polyamide	13.67	-38	34	1.25	25		6
Liu et al, 2023	2023	Removal of per- and polyfluoroalkyl substances by nanofiltration: Effect of molecular structure and coexisting natural organic matter	0.8299	0.17010000000000003	-0.769296	1	10000	160000	Lab	6.5	Mixed	10 mg/L each: PFBA, PFPeA, PFHxA, PFHpA, PFOA, PFBS, PFHxS, PFOS, 6:2 FTSA, 4:2 FTSA, PFMOBA, PFMOPrA, GenX, PFBSAM, Cl007311I, T100731)	5	1	0	3	0	0	0	6	PFOA	PFCA	sulfonic acid	414.064	4.4451	233.54	0.3	37.3	-0.516	16.6	1.89	36.44	64.74	3.97	6.13	8	8	DL	NF	Commercial	polyamide	13.67	-38	34	1.25	25		6
Liu et al, 2023	2023	Removal of per- and polyfluoroalkyl substances by nanofiltration: Effect of molecular structure and coexisting natural organic matter	0.8355	0.16449999999999998	-0.783834	1	10000	160000	Lab	6.5	Mixed	10 mg/L each: PFBA, PFPeA, PFHxA, PFHpA, PFOA, PFBS, PFHxS, PFOS, 6:2 FTSA, 4:2 FTSA, PFMOBA, PFMOPrA, GenX, PFBSAM, Cl007311I, T100731)	5	1	0	3	0	0	4.76	6	PFHxS	PFSA	sulfonic acid	400.112	3.5705	223.18	-3.31	54.37	-0.311	16.99	1.71	31.23	63.42	3.41	6.17	6	6	DL	NF	Commercial	polyamide	13.67	-38	34	1.25	25		6
Liu et al, 2023	2023	Removal of per- and polyfluoroalkyl substances by nanofiltration: Effect of molecular structure and coexisting natural organic matter	0.8434999999999999	0.15650000000000008	-0.805486	1	10000	160000	Lab	6.5	Mixed	10 mg/L each: PFBA, PFPeA, PFHxA, PFHpA, PFOA, PFBS, PFHxS, PFOS, 6:2 FTSA, 4:2 FTSA, PFMOBA, PFMOPrA, GenX, PFBSAM, Cl007311I, T100731)	5	1	0	3	0	0	0	6	PFMOBA	PFECA	ether	280.042	2.4708	161.29	0.32	46.53	-0.516	11.68	2.06	30.27	51.28	3.71	5.61	5	5	DL	NF	Commercial	polyamide	13.67	-38	34	1.25	25		6
Liu et al, 2023	2023	Removal of per- and polyfluoroalkyl substances by nanofiltration: Effect of molecular structure and coexisting natural organic matter	0.8571	0.14290000000000003	-0.844968	1	10000	160000	Lab	6.5	Mixed	10 mg/L each: PFBA, PFPeA, PFHxA, PFHpA, PFOA, PFBS, PFHxS, PFOS, 6:2 FTSA, 4:2 FTSA, PFMOBA, PFMOPrA, GenX, PFBSAM, Cl007311I, T100731)	5	1	0	3	0	0	5.29	6	PFMOPrA	PFECA	ether	230.035	1.8355	134.06	0.09	46.53	-0.515	9.76	1.91	27.08	44.48	3.26	5.03	4	4	DL	NF	Commercial	polyamide	13.67	-38	34	1.25	25		6
Liu et al, 2023	2023	Removal of per- and polyfluoroalkyl substances by nanofiltration: Effect of molecular structure and coexisting natural organic matter	0.8595	0.14049999999999996	-0.852324	1	10000	160000	Lab	6.5	Mixed	10 mg/L each: PFBA, PFPeA, PFHxA, PFHpA, PFOA, PFBS, PFHxS, PFOS, 6:2 FTSA, 4:2 FTSA, PFMOBA, PFMOPrA, GenX, PFBSAM, Cl007311I, T100731)	5	1	0	3	0	0	0	6	6:2 FTSA	FTSA	sulfonic acid	428.166	4.0031	257.06	-3.32	54.37	-0.33	20.18	1.69	44.11	73.15	4.09	7.06	8	8	DL	NF	Commercial	polyamide	13.67	-38	34	1.25	25		6
Liu et al, 2023	2023	Removal of per- and polyfluoroalkyl substances by nanofiltration: Effect of molecular structure and coexisting natural organic matter	0.8603000000000001	0.13969999999999994	-0.854804	1	10000	160000	Lab	6.5	Mixed	10 mg/L each: PFBA, PFPeA, PFHxA, PFHpA, PFOA, PFBS, PFHxS, PFOS, 6:2 FTSA, 4:2 FTSA, PFMOBA, PFMOPrA, GenX, PFBSAM, Cl007311I, T100731)	5	1	0	3	0	0	0	6	PFHxA	PFCA	carboxylic acid	314.05	3.1745	179.33	0.32	37.3	-0.516	12.76	1.91	31.39	52.15	3.53	5.26	5	6	DL	NF	Commercial	polyamide	13.67	-38	34	1.25	25		6
Liu et al, 2023	2023	Removal of per- and polyfluoroalkyl substances by nanofiltration: Effect of molecular structure and coexisting natural organic matter	0.8675	0.13249999999999995	-0.877784	1	10000	160000	Lab	6.5	Mixed	10 mg/L each: PFBA, PFPeA, PFHxA, PFHpA, PFOA, PFBS, PFHxS, PFOS, 6:2 FTSA, 4:2 FTSA, PFMOBA, PFMOPrA, GenX, PFBSAM, Cl007311I, T100731)	5	1	0	3	0	0	4.76	6	PFBA	PFCA	carboxylic acid	214.036	1.9039	124.96	0.37	37.3	-0.516	8.93	1.78	25.87	40.37	3.39	4.59	3	4	DL	NF	Commercial	polyamide	13.67	-38	34	1.25	25		6
Liu et al, 2023	2023	Removal of per- and polyfluoroalkyl substances by nanofiltration: Effect of molecular structure and coexisting natural organic matter	0.8763	0.12370000000000003	-0.90763	1	10000	160000	Lab	6.5	Mixed	10 mg/L each: PFBA, PFPeA, PFHxA, PFHpA, PFOA, PFBS, PFHxS, PFOS, 6:2 FTSA, 4:2 FTSA, PFMOBA, PFMOPrA, GenX, PFBSAM, Cl007311I, T100731)	5	1	0	3	0	0	0	6	PFHpA	PFCA	carboxylic acid	364.057	3.8098	206.5	0.31	37.3	-0.516	14.68	1.8	34.55	63.18	3.83	6.15	6	7	DL	NF	Commercial	polyamide	13.67	-38	34	1.25	25		6
Liu et al, 2023	2023	Removal of per- and polyfluoroalkyl substances by nanofiltration: Effect of molecular structure and coexisting natural organic matter	0.8819	0.11809999999999998	-0.92775	1	10000	160000	Lab	6.5	Mixed	10 mg/L each: PFBA, PFPeA, PFHxA, PFHpA, PFOA, PFBS, PFHxS, PFOS, 6:2 FTSA, 4:2 FTSA, PFMOBA, PFMOPrA, GenX, PFBSAM, Cl007311I, T100731)	5	1	0	3	0	0	5.29	6	PFBA	PFCA	carboxylic acid	214.036	1.9039	124.96	0.37	37.3	-0.516	8.93	1.78	25.87	40.37	3.39	4.59	3	4	DL	NF	Commercial	polyamide	13.67	-38	34	1.25	25		6
Liu et al, 2023	2023	Removal of per- and polyfluoroalkyl substances by nanofiltration: Effect of molecular structure and coexisting natural organic matter	0.8923000000000001	0.1076999999999999	-0.967784	1	10000	160000	Lab	6.5	Mixed	10 mg/L each: PFBA, PFPeA, PFHxA, PFHpA, PFOA, PFBS, PFHxS, PFOS, 6:2 FTSA, 4:2 FTSA, PFMOBA, PFMOPrA, GenX, PFBSAM, Cl007311I, T100731)	5	1	0	3	0	0	4.76	6	PFPeA	PFCA	carboxylic acid	264.043	2.5392	152.18	0.34	37.3	-0.516	10.85	1.85	29.45	44.26	3.34	4.63	4	5	DL	NF	Commercial	polyamide	13.67	-38	34	1.25	25		6
Liu et al, 2023	2023	Removal of per- and polyfluoroalkyl substances by nanofiltration: Effect of molecular structure and coexisting natural organic matter	0.9083	0.0917	-1.03763	1	10000	160000	Lab	6.5	Mixed	10 mg/L each: PFBA, PFPeA, PFHxA, PFHpA, PFOA, PFBS, PFHxS, PFOS, 6:2 FTSA, 4:2 FTSA, PFMOBA, PFMOPrA, GenX, PFBSAM, Cl007311I, T100731)	5	1	0	3	0	0	5.29	6	PFPeA	PFCA	carboxylic acid	264.043	2.5392	152.18	0.34	37.3	-0.516	10.85	1.85	29.45	44.26	3.34	4.63	4	5	DL	NF	Commercial	polyamide	13.67	-38	34	1.25	25		6
Liu et al, 2023	2023	Removal of per- and polyfluoroalkyl substances by nanofiltration: Effect of molecular structure and coexisting natural organic matter	0.9107	0.0893	-1.04915	1	10000	160000	Lab	6.5	Mixed	10 mg/L each: PFBA, PFPeA, PFHxA, PFHpA, PFOA, PFBS, PFHxS, PFOS, 6:2 FTSA, 4:2 FTSA, PFMOBA, PFMOPrA, GenX, PFBSAM, Cl007311I, T100731)	5	1	0	3	0	0	3.636	6	PFBSAm	FASA	sulfonamide	384.264	2.2832	270.93	3.46	49.41	-0.253	23.24	4.88	47.07	83.43	4.53	8.01	9	9	DL	NF	Commercial	polyamide	13.67	-38	34	1.25	25		6
Liu et al, 2023	2023	Removal of per- and polyfluoroalkyl substances by nanofiltration: Effect of molecular structure and coexisting natural organic matter	0.9227	0.0773	-1.11182	1	10000	160000	Lab	6.5	Mixed	10 mg/L each: PFBA, PFPeA, PFHxA, PFHpA, PFOA, PFBS, PFHxS, PFOS, 6:2 FTSA, 4:2 FTSA, PFMOBA, PFMOPrA, GenX, PFBSAM, Cl007311I, T100731)	5	1	0	3	0	0	4.76	6	4:2 FTSA	FTSA	sulfonic acid	328.152	2.7325	202.85	-2.64	54.37	-0.33	16.4	1.57	32.94	62.5	3.77	6.28	6	6	DL	NF	Commercial	polyamide	13.67	-38	34	1.25	25		6
Liu et al, 2023	2023	Removal of per- and polyfluoroalkyl substances by nanofiltration: Effect of molecular structure and coexisting natural organic matter	0.9275	0.0725	-1.13966	1	10000	160000	Lab	6.5	Mixed	10 mg/L each: PFBA, PFPeA, PFHxA, PFHpA, PFOA, PFBS, PFHxS, PFOS, 6:2 FTSA, 4:2 FTSA, PFMOBA, PFMOPrA, GenX, PFBSAM, Cl007311I, T100731)	5	1	0	3	0	0	5.29	6	4:2 FTSA	FTSA	sulfonic acid	328.152	2.7325	202.85	-2.64	54.37	-0.33	16.4	1.57	32.94	62.5	3.77	6.28	6	6	DL	NF	Commercial	polyamide	13.67	-38	34	1.25	25		6
Liu et al, 2023	2023	Removal of per- and polyfluoroalkyl substances by nanofiltration: Effect of molecular structure and coexisting natural organic matter	0.9307	0.0693	-1.15927	1	10000	160000	Lab	6.5	Mixed	10 mg/L each: PFBA, PFPeA, PFHxA, PFHpA, PFOA, PFBS, PFHxS, PFOS, 6:2 FTSA, 4:2 FTSA, PFMOBA, PFMOPrA, GenX, PFBSAM, Cl007311I, T100731)	5	1	0	3	0	0	0	6	PFOS	PFSA	sulfonic acid	500.126	4.8411	277.54	-3.32	54.37	-0.311	20.82	1.68	32.97	77.43	3.55	7.44	8	8	DL	NF	Commercial	polyamide	13.67	-38	34	1.25	25		6
Liu et al, 2023	2023	Removal of per- and polyfluoroalkyl substances by nanofiltration: Effect of molecular structure and coexisting natural organic matter	0.9315000000000001	0.0685	-1.16431	1	10000	160000	Lab	6.5	Mixed	10 mg/L each: PFBA, PFPeA, PFHxA, PFHpA, PFOA, PFBS, PFHxS, PFOS, 6:2 FTSA, 4:2 FTSA, PFMOBA, PFMOPrA, GenX, PFBSAM, Cl007311I, T100731)	5	1	0	3	0	0	5.29	6	PFHxS	PFSA	sulfonic acid	400.112	3.5705	223.18	-3.31	54.37	-0.311	16.99	1.71	31.23	63.42	3.41	6.17	6	6	DL	NF	Commercial	polyamide	13.67	-38	34	1.25	25		6
Liu et al, 2023	2023	Removal of per- and polyfluoroalkyl substances by nanofiltration: Effect of molecular structure and coexisting natural organic matter	0.9323	0.0677	-1.16941	1	10000	160000	Lab	6.5	Mixed	10 mg/L each: PFBA, PFPeA, PFHxA, PFHpA, PFOA, PFBS, PFHxS, PFOS, 6:2 FTSA, 4:2 FTSA, PFMOBA, PFMOPrA, GenX, PFBSAM, Cl007311I, T100731)	5	1	0	3	0	0	0	6	HFPO-DA	PFECA	ether	330.049	3.1061	188.28	0.33	46.53	-0.516	13.6	1.98	35.65	57.22	4.07	5.28	6	6	DL	NF	Commercial	polyamide	13.67	-38	34	1.25	25		6
Liu et al, 2023	2023	Removal of per- and polyfluoroalkyl substances by nanofiltration: Effect of molecular structure and coexisting natural organic matter	0.9339	0.0661	-1.1798	1	10000	160000	Lab	6.5	Mixed	10 mg/L each: PFBA, PFPeA, PFHxA, PFHpA, PFOA, PFBS, PFHxS, PFOS, 6:2 FTSA, 4:2 FTSA, PFMOBA, PFMOPrA, GenX, PFBSAM, Cl007311I, T100731)	5	1	0	3	0	0	4.76	6	PFOA	PFCA	sulfonic acid	414.064	4.4451	233.54	0.3	37.3	-0.516	16.6	1.89	36.44	64.74	3.97	6.13	8	8	DL	NF	Commercial	polyamide	13.67	-38	34	1.25	25		6
Liu et al, 2023	2023	Removal of per- and polyfluoroalkyl substances by nanofiltration: Effect of molecular structure and coexisting natural organic matter	0.9347	0.0653	-1.18509	1	10000	160000	Lab	6.5	Mixed	10 mg/L each: PFBA, PFPeA, PFHxA, PFHpA, PFOA, PFBS, PFHxS, PFOS, 6:2 FTSA, 4:2 FTSA, PFMOBA, PFMOPrA, GenX, PFBSAM, Cl007311I, T100731)	5	1	0	3	0	0	3.636	6	T100731	Precursor	sulfonamide	556.266	2.6931	381.02	1.72	69.23	-0.472	30.56	16.39	47.53	108.38	4.79	10.01	15	15	DL	NF	Commercial	polyamide	13.67	-38	34	1.25	25		6
Liu et al, 2023	2023	Removal of per- and polyfluoroalkyl substances by nanofiltration: Effect of molecular structure and coexisting natural organic matter	0.9411	0.0589	-1.22988	1	10000	160000	Lab	6.5	Mixed	10 mg/L each: PFBA, PFPeA, PFHxA, PFHpA, PFOA, PFBS, PFHxS, PFOS, 6:2 FTSA, 4:2 FTSA, PFMOBA, PFMOPrA, GenX, PFBSAM, Cl007311I, T100731)	5	1	0	3	0	0	0	6	PFBSAm	FASA	sulfonamide	384.264	2.2832	270.93	3.46	49.41	-0.253	23.24	4.88	47.07	83.43	4.53	8.01	9	9	DL	NF	Commercial	polyamide	13.67	-38	34	1.25	25		6
Liu et al, 2023	2023	Removal of per- and polyfluoroalkyl substances by nanofiltration: Effect of molecular structure and coexisting natural organic matter	0.9539	0.0461	-1.3363	1	10000	160000	Lab	6.5	Mixed	10 mg/L each: PFBA, PFPeA, PFHxA, PFHpA, PFOA, PFBS, PFHxS, PFOS, 6:2 FTSA, 4:2 FTSA, PFMOBA, PFMOPrA, GenX, PFBSAM, Cl007311I, T100731)	5	1	0	3	0	0	0	6	T100731	Precursor	sulfonamide	556.266	2.6931	381.02	1.72	69.23	-0.472	30.56	16.39	47.53	108.38	4.79	10.01	15	15	DL	NF	Commercial	polyamide	13.67	-38	34	1.25	25		6
Liu et al, 2023	2023	Removal of per- and polyfluoroalkyl substances by nanofiltration: Effect of molecular structure and coexisting natural organic matter	0.9555	0.044499999999999984	-1.35164	1	10000	160000	Lab	6.5	Mixed	10 mg/L each: PFBA, PFPeA, PFHxA, PFHpA, PFOA, PFBS, PFHxS, PFOS, 6:2 FTSA, 4:2 FTSA, PFMOBA, PFMOPrA, GenX, PFBSAM, Cl007311I, T100731)	5	1	0	3	0	0	4.76	6	PFMOBA	PFECA	ether	280.042	2.4708	161.29	0.32	46.53	-0.516	11.68	2.06	30.27	51.28	3.71	5.61	5	5	DL	NF	Commercial	polyamide	13.67	-38	34	1.25	25		6
Liu et al, 2023	2023	Removal of per- and polyfluoroalkyl substances by nanofiltration: Effect of molecular structure and coexisting natural organic matter	0.9587	0.0413	-1.38405	1	10000	160000	Lab	6.5	Mixed	10 mg/L each: PFBA, PFPeA, PFHxA, PFHpA, PFOA, PFBS, PFHxS, PFOS, 6:2 FTSA, 4:2 FTSA, PFMOBA, PFMOPrA, GenX, PFBSAM, Cl007311I, T100731)	5	1	0	3	0	0	3.636	6	C1007311I	Precursor		640.169		355.52	1.67	29.1	-0.501	28.06	38	57.03	97.85	5.41	8.31			DL	NF	Commercial	polyamide	13.67	-38	34	1.25	25		6
Liu et al, 2023	2023	Removal of per- and polyfluoroalkyl substances by nanofiltration: Effect of molecular structure and coexisting natural organic matter	0.9619	0.0381	-1.41908	1	10000	160000	Lab	6.5	Mixed	10 mg/L each: PFBA, PFPeA, PFHxA, PFHpA, PFOA, PFBS, PFHxS, PFOS, 6:2 FTSA, 4:2 FTSA, PFMOBA, PFMOPrA, GenX, PFBSAM, Cl007311I, T100731)	5	1	0	3	0	0	5.29	6	PFOA	PFCA	sulfonic acid	414.064	4.4451	233.54	0.3	37.3	-0.516	16.6	1.89	36.44	64.74	3.97	6.13	8	8	DL	NF	Commercial	polyamide	13.67	-38	34	1.25	25		6
Liu et al, 2023	2023	Removal of per- and polyfluoroalkyl substances by nanofiltration: Effect of molecular structure and coexisting natural organic matter	0.9706999999999999	0.029300000000000104	-1.53313	1	10000	160000	Lab	6.5	Mixed	10 mg/L each: PFBA, PFPeA, PFHxA, PFHpA, PFOA, PFBS, PFHxS, PFOS, 6:2 FTSA, 4:2 FTSA, PFMOBA, PFMOPrA, GenX, PFBSAM, Cl007311I, T100731)	5	1	0	3	0	0	0	6	C1007311I	Precursor		640.169		355.52	1.67	29.1	-0.501	28.06	38	57.03	97.85	5.41	8.31			DL	NF	Commercial	polyamide	13.67	-38	34	1.25	25		6
Liu et al, 2023	2023	Removal of per- and polyfluoroalkyl substances by nanofiltration: Effect of molecular structure and coexisting natural organic matter	0.9723	0.027699999999999947	-1.55752	1	10000	160000	Lab	6.5	Mixed	10 mg/L each: PFBA, PFPeA, PFHxA, PFHpA, PFOA, PFBS, PFHxS, PFOS, 6:2 FTSA, 4:2 FTSA, PFMOBA, PFMOPrA, GenX, PFBSAM, Cl007311I, T100731)	5	1	0	3	0	0	5.29	6	PFMOBA	PFECA	ether	280.042	2.4708	161.29	0.32	46.53	-0.516	11.68	2.06	30.27	51.28	3.71	5.61	5	5	DL	NF	Commercial	polyamide	13.67	-38	34	1.25	25		6
Liu et al, 2023	2023	Removal of per- and polyfluoroalkyl substances by nanofiltration: Effect of molecular structure and coexisting natural organic matter	0.9723	0.027699999999999947	-1.55752	1	10000	160000	Lab	6.5	Mixed	10 mg/L each: PFBA, PFPeA, PFHxA, PFHpA, PFOA, PFBS, PFHxS, PFOS, 6:2 FTSA, 4:2 FTSA, PFMOBA, PFMOPrA, GenX, PFBSAM, Cl007311I, T100731)	5	1	0	3	0	0	4.76	6	PFOS	PFSA	sulfonic acid	500.126	4.8411	277.54	-3.32	54.37	-0.311	20.82	1.68	32.97	77.43	3.55	7.44	8	8	DL	NF	Commercial	polyamide	13.67	-38	34	1.25	25		6
Liu et al, 2023	2023	Removal of per- and polyfluoroalkyl substances by nanofiltration: Effect of molecular structure and coexisting natural organic matter	0.9747	0.0253	-1.59688	1	10000	160000	Lab	6.5	Mixed	10 mg/L each: PFBA, PFPeA, PFHxA, PFHpA, PFOA, PFBS, PFHxS, PFOS, 6:2 FTSA, 4:2 FTSA, PFMOBA, PFMOPrA, GenX, PFBSAM, Cl007311I, T100731)	5	1	0	3	0	0	3.636	6	PFOS	PFSA	sulfonic acid	500.126	4.8411	277.54	-3.32	54.37	-0.311	20.82	1.68	32.97	77.43	3.55	7.44	8	8	DL	NF	Commercial	polyamide	13.67	-38	34	1.25	25		6
Liu et al, 2023	2023	Removal of per- and polyfluoroalkyl substances by nanofiltration: Effect of molecular structure and coexisting natural organic matter	0.9771	0.0229	-1.64016	1	10000	160000	Lab	6.5	Mixed	10 mg/L each: PFBA, PFPeA, PFHxA, PFHpA, PFOA, PFBS, PFHxS, PFOS, 6:2 FTSA, 4:2 FTSA, PFMOBA, PFMOPrA, GenX, PFBSAM, Cl007311I, T100731)	5	1	0	3	0	0	4.76	6	PFHxA	PFCA	carboxylic acid	314.05	3.1745	179.33	0.32	37.3	-0.516	12.76	1.91	31.39	52.15	3.53	5.26	5	6	DL	NF	Commercial	polyamide	13.67	-38	34	1.25	25		6
Liu et al, 2023	2023	Removal of per- and polyfluoroalkyl substances by nanofiltration: Effect of molecular structure and coexisting natural organic matter	0.9811	0.018900000000000028	-1.72354	1	10000	160000	Lab	6.5	Mixed	10 mg/L each: PFBA, PFPeA, PFHxA, PFHpA, PFOA, PFBS, PFHxS, PFOS, 6:2 FTSA, 4:2 FTSA, PFMOBA, PFMOPrA, GenX, PFBSAM, Cl007311I, T100731)	5	1	0	3	0	0	5.29	6	HFPO-DA	PFECA	ether	330.049	3.1061	188.28	0.33	46.53	-0.516	13.6	1.98	35.65	57.22	4.07	5.28	6	6	DL	NF	Commercial	polyamide	13.67	-38	34	1.25	25		6
Liu et al, 2023	2023	Removal of per- and polyfluoroalkyl substances by nanofiltration: Effect of molecular structure and coexisting natural organic matter	0.9819	0.018100000000000005	-1.74232	1	10000	160000	Lab	6.5	Mixed	10 mg/L each: PFBA, PFPeA, PFHxA, PFHpA, PFOA, PFBS, PFHxS, PFOS, 6:2 FTSA, 4:2 FTSA, PFMOBA, PFMOPrA, GenX, PFBSAM, Cl007311I, T100731)	5	1	0	3	0	0	4.76	6	PFBSAm	FASA	sulfonamide	384.264	2.2832	270.93	3.46	49.41	-0.253	23.24	4.88	47.07	83.43	4.53	8.01	9	9	DL	NF	Commercial	polyamide	13.67	-38	34	1.25	25		6
Liu et al, 2023	2023	Removal of per- and polyfluoroalkyl substances by nanofiltration: Effect of molecular structure and coexisting natural organic matter	0.9826999999999999	0.017300000000000093	-1.76195	1	10000	160000	Lab	6.5	Mixed	10 mg/L each: PFBA, PFPeA, PFHxA, PFHpA, PFOA, PFBS, PFHxS, PFOS, 6:2 FTSA, 4:2 FTSA, PFMOBA, PFMOPrA, GenX, PFBSAM, Cl007311I, T100731)	5	1	0	3	0	0	5.29	6	PFBSAm	FASA	sulfonamide	384.264	2.2832	270.93	3.46	49.41	-0.253	23.24	4.88	47.07	83.43	4.53	8.01	9	9	DL	NF	Commercial	polyamide	13.67	-38	34	1.25	25		6
Liu et al, 2023	2023	Removal of per- and polyfluoroalkyl substances by nanofiltration: Effect of molecular structure and coexisting natural organic matter	0.9867	0.013299999999999979	-1.87615	1	10000	160000	Lab	6.5	Mixed	10 mg/L each: PFBA, PFPeA, PFHxA, PFHpA, PFOA, PFBS, PFHxS, PFOS, 6:2 FTSA, 4:2 FTSA, PFMOBA, PFMOPrA, GenX, PFBSAM, Cl007311I, T100731)	5	1	0	3	0	0	5.29	6	6:2 FTSA	FTSA	sulfonic acid	428.166	4.0031	257.06	-3.32	54.37	-0.33	20.18	1.69	44.11	73.15	4.09	7.06	8	8	DL	NF	Commercial	polyamide	13.67	-38	34	1.25	25		6
Liu et al, 2023	2023	Removal of per- and polyfluoroalkyl substances by nanofiltration: Effect of molecular structure and coexisting natural organic matter	0.9867	0.013299999999999979	-1.87615	1	10000	160000	Lab	6.5	Mixed	10 mg/L each: PFBA, PFPeA, PFHxA, PFHpA, PFOA, PFBS, PFHxS, PFOS, 6:2 FTSA, 4:2 FTSA, PFMOBA, PFMOPrA, GenX, PFBSAM, Cl007311I, T100731)	5	1	0	3	0	0	4.76	6	HFPO-DA	PFECA	ether	330.049	3.1061	188.28	0.33	46.53	-0.516	13.6	1.98	35.65	57.22	4.07	5.28	6	6	DL	NF	Commercial	polyamide	13.67	-38	34	1.25	25		6
Liu et al, 2023	2023	Removal of per- and polyfluoroalkyl substances by nanofiltration: Effect of molecular structure and coexisting natural organic matter	0.9875	0.012499999999999956	-1.90309	1	10000	160000	Lab	6.5	Mixed	10 mg/L each: PFBA, PFPeA, PFHxA, PFHpA, PFOA, PFBS, PFHxS, PFOS, 6:2 FTSA, 4:2 FTSA, PFMOBA, PFMOPrA, GenX, PFBSAM, Cl007311I, T100731)	5	1	0	3	0	0	5.29	6	PFHxA	PFCA	carboxylic acid	314.05	3.1745	179.33	0.32	37.3	-0.516	12.76	1.91	31.39	52.15	3.53	5.26	5	6	DL	NF	Commercial	polyamide	13.67	-38	34	1.25	25		6
Liu et al, 2023	2023	Removal of per- and polyfluoroalkyl substances by nanofiltration: Effect of molecular structure and coexisting natural organic matter	0.9906999999999999	0.0093	-2.03152	1	10000	160000	Lab	6.5	Mixed	10 mg/L each: PFBA, PFPeA, PFHxA, PFHpA, PFOA, PFBS, PFHxS, PFOS, 6:2 FTSA, 4:2 FTSA, PFMOBA, PFMOPrA, GenX, PFBSAM, Cl007311I, T100731)	5	1	0	3	0	0	4.76	6	T100731	Precursor	sulfonamide	556.266	2.6931	381.02	1.72	69.23	-0.472	30.56	16.39	47.53	108.38	4.79	10.01	15	15	DL	NF	Commercial	polyamide	13.67	-38	34	1.25	25		6
Liu et al, 2023	2023	Removal of per- and polyfluoroalkyl substances by nanofiltration: Effect of molecular structure and coexisting natural organic matter	0.9923000000000001	0.0077	-2.11351	1	10000	160000	Lab	6.5	Mixed	10 mg/L each: PFBA, PFPeA, PFHxA, PFHpA, PFOA, PFBS, PFHxS, PFOS, 6:2 FTSA, 4:2 FTSA, PFMOBA, PFMOPrA, GenX, PFBSAM, Cl007311I, T100731)	5	1	0	3	0	0	5.29	6	C1007311I	Precursor		640.169		355.52	1.67	29.1	-0.501	28.06	38	57.03	97.85	5.41	8.31			DL	NF	Commercial	polyamide	13.67	-38	34	1.25	25		6
Liu et al, 2023	2023	Removal of per- and polyfluoroalkyl substances by nanofiltration: Effect of molecular structure and coexisting natural organic matter	0.9931	0.0069	-2.16115	1	10000	160000	Lab	6.5	Mixed	10 mg/L each: PFBA, PFPeA, PFHxA, PFHpA, PFOA, PFBS, PFHxS, PFOS, 6:2 FTSA, 4:2 FTSA, PFMOBA, PFMOPrA, GenX, PFBSAM, Cl007311I, T100731)	5	1	0	3	0	0	4.76	6	PFHpA	PFCA	carboxylic acid	364.057	3.8098	206.5	0.31	37.3	-0.516	14.68	1.8	34.55	63.18	3.83	6.15	6	7	DL	NF	Commercial	polyamide	13.67	-38	34	1.25	25		6
Liu et al, 2023	2023	Removal of per- and polyfluoroalkyl substances by nanofiltration: Effect of molecular structure and coexisting natural organic matter	0.9931	0.0069	-2.16115	1	10000	160000	Lab	6.5	Mixed	10 mg/L each: PFBA, PFPeA, PFHxA, PFHpA, PFOA, PFBS, PFHxS, PFOS, 6:2 FTSA, 4:2 FTSA, PFMOBA, PFMOPrA, GenX, PFBSAM, Cl007311I, T100731)	5	1	0	3	0	0	4.76	6	6:2 FTSA	FTSA	sulfonic acid	428.166	4.0031	257.06	-3.32	54.37	-0.33	20.18	1.69	44.11	73.15	4.09	7.06	8	8	DL	NF	Commercial	polyamide	13.67	-38	34	1.25	25		6
Liu et al, 2023	2023	Removal of per- and polyfluoroalkyl substances by nanofiltration: Effect of molecular structure and coexisting natural organic matter	0.9939	0.0061	-2.21467	1	10000	160000	Lab	6.5	Mixed	10 mg/L each: PFBA, PFPeA, PFHxA, PFHpA, PFOA, PFBS, PFHxS, PFOS, 6:2 FTSA, 4:2 FTSA, PFMOBA, PFMOPrA, GenX, PFBSAM, Cl007311I, T100731)	5	1	0	3	0	0	5.29	6	T100731	Precursor	sulfonamide	556.266	2.6931	381.02	1.72	69.23	-0.472	30.56	16.39	47.53	108.38	4.79	10.01	15	15	DL	NF	Commercial	polyamide	13.67	-38	34	1.25	25		6
Liu et al, 2023	2023	Removal of per- and polyfluoroalkyl substances by nanofiltration: Effect of molecular structure and coexisting natural organic matter	0.9954999999999999	0.0045	-2.34679	right	10000	160000	Lab	6.5	Mixed	10 mg/L each: PFBA, PFPeA, PFHxA, PFHpA, PFOA, PFBS, PFHxS, PFOS, 6:2 FTSA, 4:2 FTSA, PFMOBA, PFMOPrA, GenX, PFBSAM, Cl007311I, T100731)	5	1	0	3	0	0	4.76	6	C1007311I	Precursor		640.169		355.52	1.67	29.1	-0.501	28.06	38	57.03	97.85	5.41	8.31			DL	NF	Commercial	polyamide	13.67	-38	34	1.25	25		6
Liu et al, 2023	2023	Removal of per- and polyfluoroalkyl substances by nanofiltration: Effect of molecular structure and coexisting natural organic matter	0.998	0.002	-2.69897	right	10000	160000	Lab	6.5	Mixed	10 mg/L each: PFBA, PFPeA, PFHxA, PFHpA, PFOA, PFBS, PFHxS, PFOS, 6:2 FTSA, 4:2 FTSA, PFMOBA, PFMOPrA, GenX, PFBSAM, Cl007311I, T100731)	5	1	0	3	0	0	5.29	6	PFHpA	PFCA	carboxylic acid	364.057	3.8098	206.5	0.31	37.3	-0.516	14.68	1.8	34.55	63.18	3.83	6.15	6	7	DL	NF	Commercial	polyamide	13.67	-38	34	1.25	25		6
Liu et al, 2023	2023	Removal of per- and polyfluoroalkyl substances by nanofiltration: Effect of molecular structure and coexisting natural organic matter	0.9990000000000001	0.001	-3	right	10000	160000	Lab	6.5	Mixed	10 mg/L each: PFBA, PFPeA, PFHxA, PFHpA, PFOA, PFBS, PFHxS, PFOS, 6:2 FTSA, 4:2 FTSA, PFMOBA, PFMOPrA, GenX, PFBSAM, Cl007311I, T100731)	5	1	0	3	0	0	5.29	6	PFOS	PFSA	sulfonic acid	500.126	4.8411	277.54	-3.32	54.37	-0.311	20.82	1.68	32.97	77.43	3.55	7.44	8	8	DL	NF	Commercial	polyamide	13.67	-38	34	1.25	25		6
Liu et al, 2023	2023	Removal of per- and polyfluoroalkyl substances by nanofiltration: Effect of molecular structure and coexisting natural organic matter	0.4213	0.5787	-0.237547	1	10000	160000	Lab	6.5	Mixed	10 mg/L each: PFBA, PFPeA, PFHxA, PFHpA, PFOA, PFBS, PFHxS, PFOS, 6:2 FTSA, 4:2 FTSA, PFMOBA, PFMOPrA, GenX, PFBSAM, Cl007311I, T100731)	5	1	0	3	0	0	3.636	6	PFBS	PFSA	sulfonic acid	300.098	2.2999	168.82	-3.31	54.37	-0.311	13.17	1.64	31.3	50.5	3.38	5.16	4	4	DL	NF	Commercial	polyamide	13.67	-38	34	1.25	25	nan	6	nan
Liu Z et al, 2024	2024	Effects of coexisted substances on the separation characteristics and mechanisms of perfluorooctanoic acid by polyamide composite nanofiltration membrane	0.8117	0.18830000000000002	-0.72515	1	50	50	Lab	7.5	Single		7	1	0	9	0	0	0	10	PFOA	PFCA	sulfonic acid	414.064	4.4451	233.54	0.3	37.3	-0.516	16.6	1.89	36.44	64.74	3.97	6.13	8	8	Liu_Z_NF	NF	Lab	polypiperazine amide	5	-10.2	45.5			29.1	6	Constant pressure
Liu Z et al, 2024	2024	Effects of coexisted substances on the separation characteristics and mechanisms of perfluorooctanoic acid by polyamide composite nanofiltration membrane	0.828	0.17200000000000004	-0.764472	1	50	50	Lab	7.5	Single		10	0	0	10	0	0	3.636	10	PFOA	PFCA	sulfonic acid	414.064	4.4451	233.54	0.3	37.3	-0.516	16.6	1.89	36.44	64.74	3.97	6.13	8	8	Liu_Z_NF	NF	Lab	polypiperazine amide	5	-10.2	45.5			25.608	6	Constant pressure
Liu Z et al, 2024	2024	Effects of coexisted substances on the separation characteristics and mechanisms of perfluorooctanoic acid by polyamide composite nanofiltration membrane	0.8345	0.16549999999999998	-0.781202	1	50	50	Lab	7.5	Single		10	0	0	10	0	0	0	10	PFOA	PFCA	sulfonic acid	414.064	4.4451	233.54	0.3	37.3	-0.516	16.6	1.89	36.44	64.74	3.97	6.13	8	8	Liu_Z_NF	NF	Lab	polypiperazine amide	5	-10.2	45.5			29	6	Constant pressure
Liu Z et al, 2024	2024	Effects of coexisted substances on the separation characteristics and mechanisms of perfluorooctanoic acid by polyamide composite nanofiltration membrane	0.844544	0.15545596169999998	-0.808393	1	50	50	Lab	7.5	Single		7	1	0	9	0	0	0	10	PFOA	PFCA	sulfonic acid	414.064	4.4451	233.54	0.3	37.3	-0.516	16.6	1.89	36.44	64.74	3.97	6.13	8	8	Liu_Z_NF	NF	Lab	polypiperazine amide	5	-10.2	45.5			29	6	Constant pressure
Liu Z et al, 2024	2024	Effects of coexisted substances on the separation characteristics and mechanisms of perfluorooctanoic acid by polyamide composite nanofiltration membrane	0.847	0.15300000000000002	-0.815309	1	50	50	Lab	7.5	Single		7	1	0	9	0	0	0	10	PFOA	PFCA	sulfonic acid	414.064	4.4451	233.54	0.3	37.3	-0.516	16.6	1.89	36.44	64.74	3.97	6.13	8	8	Liu_Z_NF	NF	Lab	polypiperazine amide	5	-10.2	45.5			29	6	Constant pressure
Liu Z et al, 2024	2024	Effects of coexisted substances on the separation characteristics and mechanisms of perfluorooctanoic acid by polyamide composite nanofiltration membrane	0.8482	0.15180000000000005	-0.818728	1	50	50	Lab	7.5	Single		10	0	0	10	0	0	5	10	PFOA	PFCA	sulfonic acid	414.064	4.4451	233.54	0.3	37.3	-0.516	16.6	1.89	36.44	64.74	3.97	6.13	8	8	Liu_Z_NF	NF	Lab	polypiperazine amide	5	-10.2	45.5			25.899	6	Constant pressure
Liu Z et al, 2024	2024	Effects of coexisted substances on the separation characteristics and mechanisms of perfluorooctanoic acid by polyamide composite nanofiltration membrane	0.8504	0.14959999999999996	-0.825068	1	50	50	Lab	7.5	Single		7	1	0	9	0	0	3.636	10	PFOA	PFCA	sulfonic acid	414.064	4.4451	233.54	0.3	37.3	-0.516	16.6	1.89	36.44	64.74	3.97	6.13	8	8	Liu_Z_NF	NF	Lab	polypiperazine amide	5	-10.2	45.5			22.116	6	Constant pressure
Liu Z et al, 2024	2024	Effects of coexisted substances on the separation characteristics and mechanisms of perfluorooctanoic acid by polyamide composite nanofiltration membrane	0.86	0.14	-0.853872	1	50	50	Lab	7.5	Single		4	2	0	8	0	0	0	10	PFOA	PFCA	sulfonic acid	414.064	4.4451	233.54	0.3	37.3	-0.516	16.6	1.89	36.44	64.74	3.97	6.13	8	8	Liu_Z_NF	NF	Lab	polypiperazine amide	5	-10.2	45.5			29	6	Constant pressure
Liu Z et al, 2024	2024	Effects of coexisted substances on the separation characteristics and mechanisms of perfluorooctanoic acid by polyamide composite nanofiltration membrane	0.8645999999999999	0.13540000000000008	-0.868381	1	50	50	Lab	7.5	Single		4	2	0	8	0	0	0	10	PFOA	PFCA	sulfonic acid	414.064	4.4451	233.54	0.3	37.3	-0.516	16.6	1.89	36.44	64.74	3.97	6.13	8	8	Liu_Z_NF	NF	Lab	polypiperazine amide	5	-10.2	45.5			29	6	Constant pressure
Liu Z et al, 2024	2024	Effects of coexisted substances on the separation characteristics and mechanisms of perfluorooctanoic acid by polyamide composite nanofiltration membrane	0.865	0.135	-0.869666	1	50	50	Lab	7.5	Single		7	1	0	9	0	0	3.636	10	PFOA	PFCA	sulfonic acid	414.064	4.4451	233.54	0.3	37.3	-0.516	16.6	1.89	36.44	64.74	3.97	6.13	8	8	Liu_Z_NF	NF	Lab	polypiperazine amide	5	-10.2	45.5			21.243	6	Constant pressure
Liu Z et al, 2024	2024	Effects of coexisted substances on the separation characteristics and mechanisms of perfluorooctanoic acid by polyamide composite nanofiltration membrane	0.8726	0.12739999999999996	-0.894831	1	50	50	Lab	7.5	Single		1	3	0	7	0	0	0	10	PFOA	PFCA	sulfonic acid	414.064	4.4451	233.54	0.3	37.3	-0.516	16.6	1.89	36.44	64.74	3.97	6.13	8	8	Liu_Z_NF	NF	Lab	polypiperazine amide	5	-10.2	45.5			29	6	Constant pressure
Liu Z et al, 2024	2024	Effects of coexisted substances on the separation characteristics and mechanisms of perfluorooctanoic acid by polyamide composite nanofiltration membrane	0.8759	0.12409999999999999	-0.906228	1	50	50	Lab	7.5	Single		1	3	0	7	0	0	0	10	PFOA	PFCA	sulfonic acid	414.064	4.4451	233.54	0.3	37.3	-0.516	16.6	1.89	36.44	64.74	3.97	6.13	8	8	Liu_Z_NF	NF	Lab	polypiperazine amide	5	-10.2	45.5			29	6	Constant pressure
Liu Z et al, 2024	2024	Effects of coexisted substances on the separation characteristics and mechanisms of perfluorooctanoic acid by polyamide composite nanofiltration membrane	0.9013	0.0987	-1.00568	1	50	50	Lab	7.5	Single		7	1	0	9	0	0	5	10	PFOA	PFCA	sulfonic acid	414.064	4.4451	233.54	0.3	37.3	-0.516	16.6	1.89	36.44	64.74	3.97	6.13	8	8	Liu_Z_NF	NF	Lab	polypiperazine amide	5	-10.2	45.5			22.698	6	Constant pressure
Liu Z et al, 2024	2024	Effects of coexisted substances on the separation characteristics and mechanisms of perfluorooctanoic acid by polyamide composite nanofiltration membrane	0.9255	0.0745	-1.12784	1	50	50	Lab	7.5	Single		7	1	0	9	0	0	5	10	PFOA	PFCA	sulfonic acid	414.064	4.4451	233.54	0.3	37.3	-0.516	16.6	1.89	36.44	64.74	3.97	6.13	8	8	Liu_Z_NF	NF	Lab	polypiperazine amide	5	-10.2	45.5			22.407	6	Constant pressure
Liu Z et al, 2024	2024	Effects of coexisted substances on the separation characteristics and mechanisms of perfluorooctanoic acid by polyamide composite nanofiltration membrane	0.9255	0.0745	-1.12784	1	50	50	Lab	7.5	Single		0	1	0	2	0	0	5	3	PFOA	PFCA	sulfonic acid	414.064	4.4451	233.54	0.3	37.3	-0.516	16.6	1.89	36.44	64.74	3.97	6.13	8	8	Liu_Z_NF	NF	Lab	polypiperazine amide	5	-10.2	45.5			22.407	6	Constant pressure
Liu Z et al, 2024 (2)	2024	Effect of Different Valence Ions and Coexistence of Cations and Humic Acid on the Separation of Perfluorobutyl Sulfonic Acid by Nanofiltration	0.591	0.40900000000000003	-0.388277	1	50	50	Lab	7.5	Single		0	0	1	3	0	0	0	6	PFBS	PFSA	sulfonic acid	300.098	2.2999	168.82	-3.31	54.37	-0.311	13.17	1.64	31.3	50.5	3.38	5.16	4	4	Liu_Z_NF	NF	Lab	polypiperazine amide	5	-10.2	45.5		25		6	Constant pressure
Liu Z et al, 2024 (2)	2024	Effect of Different Valence Ions and Coexistence of Cations and Humic Acid on the Separation of Perfluorobutyl Sulfonic Acid by Nanofiltration	0.7807999999999999	0.21920000000000006	-0.659159	1	50	50	Lab	7.5	Single		0	0	0.1	0.3	0	0	0	0.6	PFBS	PFSA	sulfonic acid	300.098	2.2999	168.82	-3.31	54.37	-0.311	13.17	1.64	31.3	50.5	3.38	5.16	4	4	Liu_Z_NF	NF	Lab	polypiperazine amide	5	-10.2	45.5		25		6	Constant pressure
Liu Z et al, 2024 (2)	2024	Effect of Different Valence Ions and Coexistence of Cations and Humic Acid on the Separation of Perfluorobutyl Sulfonic Acid by Nanofiltration	0.7901	0.20989999999999998	-0.677988	1	50	50	Pure water	7.5	Single		0	0	0	0	0	0	0	0	PFBS	PFSA	sulfonic acid	300.098	2.2999	168.82	-3.31	54.37	-0.311	13.17	1.64	31.3	50.5	3.38	5.16	4	4	Liu_Z_NF	NF	Lab	polypiperazine amide	5	-10.2	45.5		25		6	Constant pressure
Liu Z et al, 2024 (2)	2024	Effect of Different Valence Ions and Coexistence of Cations and Humic Acid on the Separation of Perfluorobutyl Sulfonic Acid by Nanofiltration	0.8103	0.18969999999999998	-0.721933	1	50	50	Lab	7.5	Single		0	0	0.5	1.5	0	0	0	3	PFBS	PFSA	sulfonic acid	300.098	2.2999	168.82	-3.31	54.37	-0.311	13.17	1.64	31.3	50.5	3.38	5.16	4	4	Liu_Z_NF	NF	Lab	polypiperazine amide	5	-10.2	45.5		25		6	Constant pressure
Liu Z et al, 2024 (2)	2024	Effect of Different Valence Ions and Coexistence of Cations and Humic Acid on the Separation of Perfluorobutyl Sulfonic Acid by Nanofiltration	0.82	0.18000000000000005	-0.744727	1	50	50	Lab	7.5	Single		7	1	0	9	0	0	5	10	PFBS	PFSA	sulfonic acid	300.098	2.2999	168.82	-3.31	54.37	-0.311	13.17	1.64	31.3	50.5	3.38	5.16	4	4	Liu_Z_NF	NF	Lab	polypiperazine amide	5	-10.2	45.5		25		6	Constant pressure
Liu Z et al, 2024 (2)	2024	Effect of Different Valence Ions and Coexistence of Cations and Humic Acid on the Separation of Perfluorobutyl Sulfonic Acid by Nanofiltration	0.82	0.18000000000000005	-0.744727	1	50	50	Lab	7.5	Single		0	1	0	2	0	0	5	3	PFBS	PFSA	sulfonic acid	300.098	2.2999	168.82	-3.31	54.37	-0.311	13.17	1.64	31.3	50.5	3.38	5.16	4	4	Liu_Z_NF	NF	Lab	polypiperazine amide	5	-10.2	45.5		25		6	Constant pressure
Liu Z et al, 2024 (2)	2024	Effect of Different Valence Ions and Coexistence of Cations and Humic Acid on the Separation of Perfluorobutyl Sulfonic Acid by Nanofiltration	0.8472	0.15280000000000005	-0.815877	1	50	50	Lab	7.5	Single		0.2	0	0	0	0.1	0	0	0.30000000000000004	PFBS	PFSA	sulfonic acid	300.098	2.2999	168.82	-3.31	54.37	-0.311	13.17	1.64	31.3	50.5	3.38	5.16	4	4	Liu_Z_NF	NF	Lab	polypiperazine amide	5	-10.2	45.5		25		6	Constant pressure
Liu Z et al, 2024 (2)	2024	Effect of Different Valence Ions and Coexistence of Cations and Humic Acid on the Separation of Perfluorobutyl Sulfonic Acid by Nanofiltration	0.8508	0.1492	-0.826231	1	50	50	Lab	7.5	Single		0	1	0	2	0	0	0	3	PFBS	PFSA	sulfonic acid	300.098	2.2999	168.82	-3.31	54.37	-0.311	13.17	1.64	31.3	50.5	3.38	5.16	4	4	Liu_Z_NF	NF	Lab	polypiperazine amide	5	-10.2	45.5		25		6	Constant pressure
Liu Z et al, 2024 (2)	2024	Effect of Different Valence Ions and Coexistence of Cations and Humic Acid on the Separation of Perfluorobutyl Sulfonic Acid by Nanofiltration	0.8643000000000001	0.13569999999999993	-0.86742	1	50	50	Lab	7.5	Single		0	0.5	0	1	0	0	0	1.5	PFBS	PFSA	sulfonic acid	300.098	2.2999	168.82	-3.31	54.37	-0.311	13.17	1.64	31.3	50.5	3.38	5.16	4	4	Liu_Z_NF	NF	Lab	polypiperazine amide	5	-10.2	45.5		25		6	Constant pressure
Liu Z et al, 2024 (2)	2024	Effect of Different Valence Ions and Coexistence of Cations and Humic Acid on the Separation of Perfluorobutyl Sulfonic Acid by Nanofiltration	0.8656	0.13439999999999996	-0.871601	1	50	50	Lab	7.5	Single		0	1	0	2	0	0	0	3	PFBS	PFSA	sulfonic acid	300.098	2.2999	168.82	-3.31	54.37	-0.311	13.17	1.64	31.3	50.5	3.38	5.16	4	4	Liu_Z_NF	NF	Lab	polypiperazine amide	5	-10.2	45.5		25		6	Constant pressure
Liu Z et al, 2024 (2)	2024	Effect of Different Valence Ions and Coexistence of Cations and Humic Acid on the Separation of Perfluorobutyl Sulfonic Acid by Nanofiltration	0.8708	0.12919999999999998	-0.888737	1	50	50	Lab	7.5	Single		0.3	0	0	0	0	0.1	0	0.6	PFBS	PFSA	sulfonic acid	300.098	2.2999	168.82	-3.31	54.37	-0.311	13.17	1.64	31.3	50.5	3.38	5.16	4	4	Liu_Z_NF	NF	Lab	polypiperazine amide	5	-10.2	45.5		25		6	Constant pressure
Liu Z et al, 2024 (2)	2024	Effect of Different Valence Ions and Coexistence of Cations and Humic Acid on the Separation of Perfluorobutyl Sulfonic Acid by Nanofiltration	0.872	0.128	-0.89279	1	50	50	Lab	7.5	Single		1	0	0	0	0.5	0	0	1.5	PFBS	PFSA	sulfonic acid	300.098	2.2999	168.82	-3.31	54.37	-0.311	13.17	1.64	31.3	50.5	3.38	5.16	4	4	Liu_Z_NF	NF	Lab	polypiperazine amide	5	-10.2	45.5		25		6	Constant pressure
Liu Z et al, 2024 (2)	2024	Effect of Different Valence Ions and Coexistence of Cations and Humic Acid on the Separation of Perfluorobutyl Sulfonic Acid by Nanofiltration	0.8745	0.12549999999999994	-0.901356	1	50	50	Lab	7.5	Single		1.5	0	0	0	0	0.5	0	3	PFBS	PFSA	sulfonic acid	300.098	2.2999	168.82	-3.31	54.37	-0.311	13.17	1.64	31.3	50.5	3.38	5.16	4	4	Liu_Z_NF	NF	Lab	polypiperazine amide	5	-10.2	45.5		25		6	Constant pressure
Liu Z et al, 2024 (2)	2024	Effect of Different Valence Ions and Coexistence of Cations and Humic Acid on the Separation of Perfluorobutyl Sulfonic Acid by Nanofiltration	0.8795999999999999	0.12040000000000006	-0.919374	1	50	50	Lab	7.5	Single		1	0	0	1	0	0	0	1	PFBS	PFSA	sulfonic acid	300.098	2.2999	168.82	-3.31	54.37	-0.311	13.17	1.64	31.3	50.5	3.38	5.16	4	4	Liu_Z_NF	NF	Lab	polypiperazine amide	5	-10.2	45.5		25		6	Constant pressure
Liu Z et al, 2024 (2)	2024	Effect of Different Valence Ions and Coexistence of Cations and Humic Acid on the Separation of Perfluorobutyl Sulfonic Acid by Nanofiltration	0.8797	0.12029999999999996	-0.919734	1	50	50	Lab	7.5	Single		1	0	0	1	0	0	0	1	PFBS	PFSA	sulfonic acid	300.098	2.2999	168.82	-3.31	54.37	-0.311	13.17	1.64	31.3	50.5	3.38	5.16	4	4	Liu_Z_NF	NF	Lab	polypiperazine amide	5	-10.2	45.5		25		6	Constant pressure
Liu Z et al, 2024 (2)	2024	Effect of Different Valence Ions and Coexistence of Cations and Humic Acid on the Separation of Perfluorobutyl Sulfonic Acid by Nanofiltration	0.8859999999999999	0.1140000000000001	-0.943095	1	50	50	Lab	7.5	Single		0	0.5	0	1	0	0	0	1.5	PFBS	PFSA	sulfonic acid	300.098	2.2999	168.82	-3.31	54.37	-0.311	13.17	1.64	31.3	50.5	3.38	5.16	4	4	Liu_Z_NF	NF	Lab	polypiperazine amide	5	-10.2	45.5		25		6	Constant pressure
Liu Z et al, 2024 (2)	2024	Effect of Different Valence Ions and Coexistence of Cations and Humic Acid on the Separation of Perfluorobutyl Sulfonic Acid by Nanofiltration	0.8894	0.11060000000000003	-0.956245	1	50	50	Lab	7.5	Single		0.5	0	0	0.5	0	0	0	0.5	PFBS	PFSA	sulfonic acid	300.098	2.2999	168.82	-3.31	54.37	-0.311	13.17	1.64	31.3	50.5	3.38	5.16	4	4	Liu_Z_NF	NF	Lab	polypiperazine amide	5	-10.2	45.5		25		6	Constant pressure
Liu Z et al, 2024 (2)	2024	Effect of Different Valence Ions and Coexistence of Cations and Humic Acid on the Separation of Perfluorobutyl Sulfonic Acid by Nanofiltration	0.8898	0.11019999999999996	-0.957818	1	50	50	Lab	7.5	Single		0.5	0	0	0.5	0	0	0	0.5	PFBS	PFSA	sulfonic acid	300.098	2.2999	168.82	-3.31	54.37	-0.311	13.17	1.64	31.3	50.5	3.38	5.16	4	4	Liu_Z_NF	NF	Lab	polypiperazine amide	5	-10.2	45.5		25		6	Constant pressure
Liu Z et al, 2024 (2)	2024	Effect of Different Valence Ions and Coexistence of Cations and Humic Acid on the Separation of Perfluorobutyl Sulfonic Acid by Nanofiltration	0.897	0.10299999999999998	-0.987163	1	50	50	Lab	7.5	Single		1	0	0	1	0	0	5	1	PFBS	PFSA	sulfonic acid	300.098	2.2999	168.82	-3.31	54.37	-0.311	13.17	1.64	31.3	50.5	3.38	5.16	4	4	Liu_Z_NF	NF	Lab	polypiperazine amide	5	-10.2	45.5		25		6	Constant pressure
Liu Z et al, 2024 (2)	2024	Effect of Different Valence Ions and Coexistence of Cations and Humic Acid on the Separation of Perfluorobutyl Sulfonic Acid by Nanofiltration	0.9014	0.0986	-1.00612	1	50	50	Lab	7.5	Single		2	0	0	0	1	0	0	3	PFBS	PFSA	sulfonic acid	300.098	2.2999	168.82	-3.31	54.37	-0.311	13.17	1.64	31.3	50.5	3.38	5.16	4	4	Liu_Z_NF	NF	Lab	polypiperazine amide	5	-10.2	45.5		25		6	Constant pressure
Liu Z et al, 2024 (2)	2024	Effect of Different Valence Ions and Coexistence of Cations and Humic Acid on the Separation of Perfluorobutyl Sulfonic Acid by Nanofiltration	0.9107	0.0893	-1.04915	1	50	50	Lab	7.5	Single		0	0.1	0	0.2	0	0	0	0.30000000000000004	PFBS	PFSA	sulfonic acid	300.098	2.2999	168.82	-3.31	54.37	-0.311	13.17	1.64	31.3	50.5	3.38	5.16	4	4	Liu_Z_NF	NF	Lab	polypiperazine amide	5	-10.2	45.5		25		6	Constant pressure
Liu Z et al, 2024 (2)	2024	Effect of Different Valence Ions and Coexistence of Cations and Humic Acid on the Separation of Perfluorobutyl Sulfonic Acid by Nanofiltration	0.9133	0.0867	-1.06198	1	50	50	Lab	7.5	Single		0	0.1	0	0.2	0	0	0	0.30000000000000004	PFBS	PFSA	sulfonic acid	300.098	2.2999	168.82	-3.31	54.37	-0.311	13.17	1.64	31.3	50.5	3.38	5.16	4	4	Liu_Z_NF	NF	Lab	polypiperazine amide	5	-10.2	45.5		25		6	Constant pressure
Liu Z et al, 2024 (2)	2024	Effect of Different Valence Ions and Coexistence of Cations and Humic Acid on the Separation of Perfluorobutyl Sulfonic Acid by Nanofiltration	0.915	0.085	-1.07058	1	50	50	Lab	7.5	Single		1	0	0	1	0	0	0	1	PFBS	PFSA	sulfonic acid	300.098	2.2999	168.82	-3.31	54.37	-0.311	13.17	1.64	31.3	50.5	3.38	5.16	4	4	Liu_Z_NF	NF	Lab	polypiperazine amide	5	-10.2	45.5		25		6	Constant pressure
Liu Z et al, 2024 (2)	2024	Effect of Different Valence Ions and Coexistence of Cations and Humic Acid on the Separation of Perfluorobutyl Sulfonic Acid by Nanofiltration	0.9214	0.0786	-1.10458	1	50	50	Lab	7.5	Single		0.1	0	0	0.1	0	0	0	0.1	PFBS	PFSA	sulfonic acid	300.098	2.2999	168.82	-3.31	54.37	-0.311	13.17	1.64	31.3	50.5	3.38	5.16	4	4	Liu_Z_NF	NF	Lab	polypiperazine amide	5	-10.2	45.5		25		6	Constant pressure
Liu Z et al, 2024 (2)	2024	Effect of Different Valence Ions and Coexistence of Cations and Humic Acid on the Separation of Perfluorobutyl Sulfonic Acid by Nanofiltration	0.9218999999999999	0.0781	-1.10735	1	50	50	Lab	7.5	Single		0.1	0	0	0.1	0	0	0	0.1	PFBS	PFSA	sulfonic acid	300.098	2.2999	168.82	-3.31	54.37	-0.311	13.17	1.64	31.3	50.5	3.38	5.16	4	4	Liu_Z_NF	NF	Lab	polypiperazine amide	5	-10.2	45.5		25		6	Constant pressure
Liu Z et al, 2024 (2)	2024	Effect of Different Valence Ions and Coexistence of Cations and Humic Acid on the Separation of Perfluorobutyl Sulfonic Acid by Nanofiltration	0.9229999999999999	0.077	-1.11351	1	50	50	Lab	7.5	Single		3	0	0	0	0	1	0	6	PFBS	PFSA	sulfonic acid	300.098	2.2999	168.82	-3.31	54.37	-0.311	13.17	1.64	31.3	50.5	3.38	5.16	4	4	Liu_Z_NF	NF	Lab	polypiperazine amide	5	-10.2	45.5		25		6	Constant pressure
Liu Z et al, 2024 (2)	2024	Effect of Different Valence Ions and Coexistence of Cations and Humic Acid on the Separation of Perfluorobutyl Sulfonic Acid by Nanofiltration	0.9248000000000001	0.0752	-1.12378	1	50	50	Lab	7.5	Single		0.1	0	0	0.1	0	0	0	0.1	PFBS	PFSA	sulfonic acid	300.098	2.2999	168.82	-3.31	54.37	-0.311	13.17	1.64	31.3	50.5	3.38	5.16	4	4	Liu_Z_NF	NF	Lab	polypiperazine amide	5	-10.2	45.5		25		6	Constant pressure
Liu Z et al, 2024 (2)	2024	Effect of Different Valence Ions and Coexistence of Cations and Humic Acid on the Separation of Perfluorobutyl Sulfonic Acid by Nanofiltration	0.9248999999999999	0.0751	-1.12436	1	50	50	Lab	7.5	Single		0.5	0	0	0.5	0	0	0	0.5	PFBS	PFSA	sulfonic acid	300.098	2.2999	168.82	-3.31	54.37	-0.311	13.17	1.64	31.3	50.5	3.38	5.16	4	4	Liu_Z_NF	NF	Lab	polypiperazine amide	5	-10.2	45.5		25		6	Constant pressure
Liu Z et al, 2024 (2)	2024	Effect of Different Valence Ions and Coexistence of Cations and Humic Acid on the Separation of Perfluorobutyl Sulfonic Acid by Nanofiltration	0.208	0.792	-0.101275	1	50	50	Lab	7.5	Single	nan	0	0	1	3	0	0	5	6	PFBS	PFSA	sulfonic acid	300.098	2.2999	168.82	-3.31	54.37	-0.311	13.17	1.64	31.3	50.5	3.38	5.16	4	4	Liu_Z_NF	NF	Lab	polypiperazine amide	5	-10.2	45.5	nan	25	nan	6	Constant pressure
Lu et al, 2025	2025	Customizing membrane microstructures for targeted removal of per- and polyfluoroalkyl substances for healthy drinking water	0.722	0.278	-0.555955	1	50	1100	Raw	7.8	Mixed	1 mg/L each of PFBA, PFMBA, PFPeA, PFMPA, PFPeS, PFBS, 4:2 FTSA, PFHxA, 6:2 FTSA, PFHpA, HFPO-DA, PFHxS, ADONA, PFOA, PFNA, PFHpS, PFOS, PFDS, PFTrDA, PFHxDA, OBS, PFODA	2.64291	7.87456	0	2.50113	0.138455	0	6.52	18.598056261900002	PFBA	PFCA	carboxylic acid	214.036	1.9039	124.96	0.37	37.3	-0.516	8.93	1.78	25.87	40.37	3.39	4.59	3	4	ETOH-0	NF	Lab	polyamide	8.6425	-26.3084	49.9771	1.25547	25		4	Constant pressure
Lu et al, 2025	2025	Customizing membrane microstructures for targeted removal of per- and polyfluoroalkyl substances for healthy drinking water	0.7340000000000001	0.2659999999999999	-0.575118	1	50	1100	Raw	7.8	Mixed	1 mg/L each of PFBA, PFMBA, PFPeA, PFMPA, PFPeS, PFBS, 4:2 FTSA, PFHxA, 6:2 FTSA, PFHpA, HFPO-DA, PFHxS, ADONA, PFOA, PFNA, PFHpS, PFOS, PFDS, PFTrDA, PFHxDA, OBS, PFODA	2.64291	7.87456	0	2.50113	0.138455	0	6.52	18.598056261900002	PFMOBA	PFECA	ether	280.042	2.4708	161.29	0.32	46.53	-0.516	11.68	2.06	30.27	51.28	3.71	5.61	5	5	ETOH-0	NF	Lab	polyamide	8.6425	-26.3084	49.9771	1.25547	25		4	Constant pressure
Lu et al, 2025	2025	Customizing membrane microstructures for targeted removal of per- and polyfluoroalkyl substances for healthy drinking water	0.735	0.265	-0.576754	1	50	1100	Raw	7.8	Mixed	1 mg/L each of PFBA, PFMBA, PFPeA, PFMPA, PFPeS, PFBS, 4:2 FTSA, PFHxA, 6:2 FTSA, PFHpA, HFPO-DA, PFHxS, ADONA, PFOA, PFNA, PFHpS, PFOS, PFDS, PFTrDA, PFHxDA, OBS, PFODA	2.64291	7.87456	0	2.50113	0.138455	0	6.52	18.598056261900002	PFMOBA	PFECA	ether	280.042	2.4708	161.29	0.32	46.53	-0.516	11.68	2.06	30.27	51.28	3.71	5.61	5	5	ETOH-1	NF	Lab	polyamide	10.3	-14.4806	42.1711	1.18613	25		4	Constant pressure
Lu et al, 2025	2025	Customizing membrane microstructures for targeted removal of per- and polyfluoroalkyl substances for healthy drinking water	0.738	0.262	-0.581699	1	50	1100	Raw	7.8	Mixed	1 mg/L each of PFBA, PFMBA, PFPeA, PFMPA, PFPeS, PFBS, 4:2 FTSA, PFHxA, 6:2 FTSA, PFHpA, HFPO-DA, PFHxS, ADONA, PFOA, PFNA, PFHpS, PFOS, PFDS, PFTrDA, PFHxDA, OBS, PFODA	2.64291	7.87456	0	2.50113	0.138455	0	6.52	18.598056261900002	PFBS	PFSA	sulfonic acid	300.098	2.2999	168.82	-3.31	54.37	-0.311	13.17	1.64	31.3	50.5	3.38	5.16	4	4	ETOH-0	NF	Lab	polyamide	8.6425	-26.3084	49.9771	1.25547	25		4	Constant pressure
Lu et al, 2025	2025	Customizing membrane microstructures for targeted removal of per- and polyfluoroalkyl substances for healthy drinking water	0.752	0.248	-0.605548	1	50	1100	Raw	7.8	Mixed	1 mg/L each of PFBA, PFMBA, PFPeA, PFMPA, PFPeS, PFBS, 4:2 FTSA, PFHxA, 6:2 FTSA, PFHpA, HFPO-DA, PFHxS, ADONA, PFOA, PFNA, PFHpS, PFOS, PFDS, PFTrDA, PFHxDA, OBS, PFODA	2.64291	7.87456	0	2.50113	0.138455	0	6.52	18.598056261900002	PFPeA	PFCA	carboxylic acid	264.043	2.5392	152.18	0.34	37.3	-0.516	10.85	1.85	29.45	44.26	3.34	4.63	4	5	ETOH-0	NF	Lab	polyamide	8.6425	-26.3084	49.9771	1.25547	25		4	Constant pressure
Lu et al, 2025	2025	Customizing membrane microstructures for targeted removal of per- and polyfluoroalkyl substances for healthy drinking water	0.758	0.242	-0.616185	1	50	1100	Raw	7.8	Mixed	1 mg/L each of PFBA, PFMBA, PFPeA, PFMPA, PFPeS, PFBS, 4:2 FTSA, PFHxA, 6:2 FTSA, PFHpA, HFPO-DA, PFHxS, ADONA, PFOA, PFNA, PFHpS, PFOS, PFDS, PFTrDA, PFHxDA, OBS, PFODA	2.64291	7.87456	0	2.50113	0.138455	0	6.52	18.598056261900002	4:2 FTSA	FTSA	sulfonic acid	328.152	2.7325	202.85	-2.64	54.37	-0.33	16.4	1.57	32.94	62.5	3.77	6.28	6	6	ETOH-0	NF	Lab	polyamide	8.6425	-26.3084	49.9771	1.25547	25		4	Constant pressure
Lu et al, 2025	2025	Customizing membrane microstructures for targeted removal of per- and polyfluoroalkyl substances for healthy drinking water	0.7644	0.23560000000000003	-0.627825	1	50	1100	Raw	7.8	Mixed	1 mg/L each of PFBA, PFMBA, PFPeA, PFMPA, PFPeS, PFBS, 4:2 FTSA, PFHxA, 6:2 FTSA, PFHpA, HFPO-DA, PFHxS, ADONA, PFOA, PFNA, PFHpS, PFOS, PFDS, PFTrDA, PFHxDA, OBS, PFODA	2.64291	7.87456	0	2.50113	0.138455	0	6.52	18.598056261900002	PFBA	PFCA	carboxylic acid	214.036	1.9039	124.96	0.37	37.3	-0.516	8.93	1.78	25.87	40.37	3.39	4.59	3	4	ETOH-1	NF	Lab	polyamide	10.3	-14.4806	42.1711	1.18613	25		4	Constant pressure
Lu et al, 2025	2025	Customizing membrane microstructures for targeted removal of per- and polyfluoroalkyl substances for healthy drinking water	0.768	0.23199999999999998	-0.634512	1	50	1100	Raw	7.8	Mixed	1 mg/L each of PFBA, PFMBA, PFPeA, PFMPA, PFPeS, PFBS, 4:2 FTSA, PFHxA, 6:2 FTSA, PFHpA, HFPO-DA, PFHxS, ADONA, PFOA, PFNA, PFHpS, PFOS, PFDS, PFTrDA, PFHxDA, OBS, PFODA	2.64291	7.87456	0	2.50113	0.138455	0	6.52	18.598056261900002	PFPeS	PFSA	sulfonic acid	350.105	2.9352	196	-3.32	54.37	-0.311	15.08	1.63	31.11	58.14	3.39	5.7	5	5	ETOH-0	NF	Lab	polyamide	8.6425	-26.3084	49.9771	1.25547	25		4	Constant pressure
Lu et al, 2025	2025	Customizing membrane microstructures for targeted removal of per- and polyfluoroalkyl substances for healthy drinking water	0.769	0.23099999999999998	-0.636388	1	50	1100	Raw	7.8	Mixed	1 mg/L each of PFBA, PFMBA, PFPeA, PFMPA, PFPeS, PFBS, 4:2 FTSA, PFHxA, 6:2 FTSA, PFHpA, HFPO-DA, PFHxS, ADONA, PFOA, PFNA, PFHpS, PFOS, PFDS, PFTrDA, PFHxDA, OBS, PFODA	2.64291	7.87456	0	2.50113	0.138455	0	6.52	18.598056261900002	PFMOPrA	PFECA	ether	230.035	1.8355	134.06	0.09	46.53	-0.515	9.76	1.91	27.08	44.48	3.26	5.03	4	4	ETOH-0	NF	Lab	polyamide	8.6425	-26.3084	49.9771	1.25547	25		4	Constant pressure
Lu et al, 2025	2025	Customizing membrane microstructures for targeted removal of per- and polyfluoroalkyl substances for healthy drinking water	0.773	0.22699999999999998	-0.643974	1	50	1100	Raw	7.8	Mixed	1 mg/L each of PFBA, PFMBA, PFPeA, PFMPA, PFPeS, PFBS, 4:2 FTSA, PFHxA, 6:2 FTSA, PFHpA, HFPO-DA, PFHxS, ADONA, PFOA, PFNA, PFHpS, PFOS, PFDS, PFTrDA, PFHxDA, OBS, PFODA	2.64291	7.87456	0	2.50113	0.138455	0	6.52	18.598056261900002	4:2 FTSA	FTSA	sulfonic acid	328.152	2.7325	202.85	-2.64	54.37	-0.33	16.4	1.57	32.94	62.5	3.77	6.28	6	6	ETOH-1	NF	Lab	polyamide	10.3	-14.4806	42.1711	1.18613	25		4	Constant pressure
Lu et al, 2025	2025	Customizing membrane microstructures for targeted removal of per- and polyfluoroalkyl substances for healthy drinking water	0.7809999999999999	0.21900000000000008	-0.659556	1	50	1100	Raw	7.8	Mixed	1 mg/L each of PFBA, PFMBA, PFPeA, PFMPA, PFPeS, PFBS, 4:2 FTSA, PFHxA, 6:2 FTSA, PFHpA, HFPO-DA, PFHxS, ADONA, PFOA, PFNA, PFHpS, PFOS, PFDS, PFTrDA, PFHxDA, OBS, PFODA	2.64291	7.87456	0	2.50113	0.138455	0	6.52	18.598056261900002	PFPeA	PFCA	carboxylic acid	264.043	2.5392	152.18	0.34	37.3	-0.516	10.85	1.85	29.45	44.26	3.34	4.63	4	5	ETOH-1	NF	Lab	polyamide	10.3	-14.4806	42.1711	1.18613	25		4	Constant pressure
Lu et al, 2025	2025	Customizing membrane microstructures for targeted removal of per- and polyfluoroalkyl substances for healthy drinking water	0.782	0.21799999999999997	-0.661544	1	50	1100	Raw	7.8	Mixed	1 mg/L each of PFBA, PFMBA, PFPeA, PFMPA, PFPeS, PFBS, 4:2 FTSA, PFHxA, 6:2 FTSA, PFHpA, HFPO-DA, PFHxS, ADONA, PFOA, PFNA, PFHpS, PFOS, PFDS, PFTrDA, PFHxDA, OBS, PFODA	2.64291	7.87456	0	2.50113	0.138455	0	6.52	18.598056261900002	PFHpA	PFCA	carboxylic acid	364.057	3.8098	206.5	0.31	37.3	-0.516	14.68	1.8	34.55	63.18	3.83	6.15	6	7	ETOH-0	NF	Lab	polyamide	8.6425	-26.3084	49.9771	1.25547	25		4	Constant pressure
Lu et al, 2025	2025	Customizing membrane microstructures for targeted removal of per- and polyfluoroalkyl substances for healthy drinking water	0.7829999999999999	0.21700000000000008	-0.66354	1	50	1100	Raw	7.8	Mixed	1 mg/L each of PFBA, PFMBA, PFPeA, PFMPA, PFPeS, PFBS, 4:2 FTSA, PFHxA, 6:2 FTSA, PFHpA, HFPO-DA, PFHxS, ADONA, PFOA, PFNA, PFHpS, PFOS, PFDS, PFTrDA, PFHxDA, OBS, PFODA	2.64291	7.87456	0	2.50113	0.138455	0	6.52	18.598056261900002	PFBA	PFCA	carboxylic acid	214.036	1.9039	124.96	0.37	37.3	-0.516	8.93	1.78	25.87	40.37	3.39	4.59	3	4	ETOH-2	NF	Lab	polyamide	15.7975	-10.873	34.3844	1.12	25		4	Constant pressure
Lu et al, 2025	2025	Customizing membrane microstructures for targeted removal of per- and polyfluoroalkyl substances for healthy drinking water	0.792	0.20799999999999996	-0.681937	1	50	1100	Raw	7.8	Mixed	1 mg/L each of PFBA, PFMBA, PFPeA, PFMPA, PFPeS, PFBS, 4:2 FTSA, PFHxA, 6:2 FTSA, PFHpA, HFPO-DA, PFHxS, ADONA, PFOA, PFNA, PFHpS, PFOS, PFDS, PFTrDA, PFHxDA, OBS, PFODA	2.64291	7.87456	0	2.50113	0.138455	0	6.52	18.598056261900002	PFBS	PFSA	sulfonic acid	300.098	2.2999	168.82	-3.31	54.37	-0.311	13.17	1.64	31.3	50.5	3.38	5.16	4	4	ETOH-1	NF	Lab	polyamide	10.3	-14.4806	42.1711	1.18613	25		4	Constant pressure
[truncated: 1,637 more rows]
[truncated: 1 more columns]

## Sheet: Column Descriptions
	Column Title	Description
	Reference information
	ref_id	Reference author and publication year
	ref_year	Reference publication year
	ref_title	Reference title
	Rejection result
	Rejection	observed rejection
	Transmission	1–observed rejection
	log(Transmission)
[truncated: 49 more rows]
